# Supplementary material for: Zap1 Regulates Zinc Homeostasis and Modulates Virulence in Cryptococcus gattii
Source: PLoS One. 2012 Aug 20;7(8):e43773. doi: 10.1371/journal.pone.0043773 (PMC3423376; doi:10.1371/journal.pone.0043773)
Supplement: Table S1 — Complete list of Zap1-regulated genes with at least 2-fold differential expression. (XLSX) [file pone.0043773.s004.xlsx]

## Sheet: Sheet1
test_id	gene_id	gene	locus	sample_1	sample_2	status	FPKM - WT	FPKM - zap1Δ	log2(zap1Δ/WT)		log2(WT/zap1Δ)	test_stat	p_value	q_value	significant
XLOC_001889	XLOC_001889	CNBG_5294	conserved hypothetical protein	q1	q2	OK	504.969	1.04433	-8.91748		8.91747	14.1695	0	0	yes
XLOC_002416	XLOC_002416	CNBG_5805	conserved hypothetical protein	q1	q2	OK	2890.35	10.5335	-8.10011		8.10012	19.5618	0	0	yes
XLOC_006243	XLOC_006243	CNBG_4241	cobalamin synthesis protein	q1	q2	OK	3413.16	24.6881	-7.11115		7.11115	10.2695	0	0	yes
XLOC_004598	XLOC_004598	CNBG_2209	zrt1 protein	q1	q2	OK	737.675	5.90864	-6.96402		6.96402	11.4444	0	0	yes
XLOC_005183	XLOC_005183	CNBG_2949	conserved hypothetical protein	q1	q2	OK	934.143	10.2659	-6.50772		6.50771	10.5864	0	0	yes
XLOC_003136	XLOC_003136	CNBG_6066	zinc ion transporter	q1	q2	OK	10930.9	127.959	-6.41658		6.41659	8.6827	1.95156e-18	7.53548e-16	yes
XLOC_001557	XLOC_001557	CNBG_5069	conserved hypothetical protein	q1	q2	OK	2081.07	25.189	-6.36839		6.36839	10.29	0	0	yes
XLOC_005104	XLOC_005104	CNBG_2800	chitinase	q1	q2	OK	1698.1	32.8961	-5.68986		5.68986	8.70479	1.57209e-18	6.47493e-16	yes
XLOC_005300	XLOC_005300	CNBG_3193	conserved hypothetical protein	q1	q2	OK	2107.12	46.5496	-5.50036		5.50036	9.0332	1.0842e-19	5.15246e-17	yes
XLOC_005138	XLOC_005138	CNBG_2861	predicted protein	q1	q2	OK	1251.22	32.3353	-5.27408		5.27408	8.10202	4.92336e-16	1.44841e-13	yes
XLOC_001483	XLOC_001483	CNBG_4909	conserved hypothetical protein	q1	q2	OK	510.728	15.5669	-5.036		5.036	11.692	0	0	yes
XLOC_006123	XLOC_006123	CNBG_4013	hypothetical protein	q1	q2	OK	1055.66	33.8538	-4.96268		4.96268	8.64004	2.81893e-18	9.67518e-16	yes
XLOC_001708	XLOC_001708	CNBG_5144	conserved hypothetical protein	q1	q2	OK	4814.21	160.667	-4.90516		4.90515	8.6101	3.63208e-18	1.181e-15	yes
XLOC_000035	XLOC_000035	CNBG_0066	L-lactate dehydrogenase	q1	q2	OK	186.337	6.25883	-4.89588		4.89588	8.67153	2.11419e-18	7.68323e-16	yes
XLOC_001379	XLOC_001379	CNBG_4911	conserved hypothetical protein	q1	q2	OK	926.836	38.5667	-4.58689		4.58689	10.0273	0	0	yes
XLOC_001596	XLOC_001596	CNBG_5145	conserved hypothetical protein	q1	q2	OK	905.19	40.7592	-4.47302		4.47302	7.63337	2.28702e-14	5.65167e-12	yes
XLOC_000915	XLOC_000915	CNBG_4460	specific RNA polymerase II transcription factor	q1	q2	OK	302.047	17.2276	-4.13198		4.13198	7.80772	5.79804e-15	1.5574e-12	yes
XLOC_005647	XLOC_005647	CNBG_3498	conserved hypothetical protein	q1	q2	OK	81.9056	4.93475	-4.05291		4.05291	6.817	9.29629e-12	1.68919e-09	yes
XLOC_004534	XLOC_004534	CNBG_2077	conserved hypothetical protein	q1	q2	OK	56.5616	3.64597	-3.95545		3.95545	6.95158	3.61226e-12	7.19889e-10	yes
XLOC_003970	XLOC_003970	CNBG_1642	transcription factor iiib	q1	q2	OK	280.063	22.0377	-3.66771		3.66771	6.5808	4.67939e-11	8.25979e-09	yes
XLOC_000220	XLOC_000220	CNBG_0443	conserved hypothetical protein	q1	q2	OK	109.874	9.62453	-3.51299		3.51299	6.42064	1.35702e-10	2.26585e-08	yes
XLOC_005593	XLOC_005593	CNBG_3387	conserved hypothetical protein	q1	q2	OK	51.6958	4.60724	-3.48807		3.48807	6.23669	4.46939e-10	6.27543e-08	yes
XLOC_004169	XLOC_004169	CNBG_1841	conserved hypothetical protein	q1	q2	OK	69.2033	6.41259	-3.43186		3.43186	6.28626	3.25208e-10	4.90033e-08	yes
XLOC_006042	XLOC_006042	CNBG_4118	conserved hypothetical protein	q1	q2	OK	410.871	38.2264	-3.42605		3.42604	6.31469	2.70697e-10	4.28812e-08	yes
XLOC_005415	XLOC_005415	CNBG_3036	protein serine/threonine kinase	q1	q2	OK	107.542	10.0958	-3.41307		3.41307	6.35132	2.13476e-10	3.47067e-08	yes
XLOC_001624	XLOC_001624	CNBG_4981	chitin synthetase I	q1	q2	OK	70.8724	6.66911	-3.40966		3.40966	6.26076	3.83095e-10	5.5041e-08	yes
XLOC_001587	XLOC_001587	CNBG_5121	kinesin	q1	q2	OK	103.715	10.3046	-3.33127		3.33126	6.21226	5.22294e-10	7.17052e-08	yes
XLOC_004951	XLOC_004951	CNBG_2922	cell division control protein	q1	q2	OK	137.956	13.8289	-3.31845		3.31845	6.12845	8.87366e-10	1.14211e-07	yes
XLOC_005946	XLOC_005946	CNBG_3676	conserved hypothetical protein	q1	q2	OK	56.6002	5.69051	-3.31418		3.31418	5.86754	4.4231e-09	4.63151e-07	yes
XLOC_000196	XLOC_000196	CNBG_0396	alternative oxidase	q1	q2	OK	924.317	96.597	-3.25834		3.25834	5.86856	4.39591e-09	4.63151e-07	yes
XLOC_002466	XLOC_002466	CNBG_5817	conserved hypothetical protein	q1	q2	OK	300.889	32.142	-3.2267		3.2267	5.85344	4.81495e-09	4.95779e-07	yes
XLOC_004713	XLOC_004713	CNBG_2457	conserved hypothetical protein	q1	q2	OK	116.831	12.8288	-3.18696		3.18696	5.92165	3.18727e-09	3.58017e-07	yes
XLOC_001964	XLOC_001964	CNBG_5447	conserved hypothetical protein	q1	q2	OK	469.687	52.1644	-3.17056		3.17056	6.00481	1.91556e-09	2.27583e-07	yes
XLOC_000822	XLOC_000822	CNBG_4296	conserved hypothetical protein	q1	q2	OK	1294.51	144.511	-3.16316		3.16315	5.71573	1.09237e-08	1.05448e-06	yes
XLOC_003098	XLOC_003098	CNBG_5978	conserved hypothetical protein	q1	q2	OK	75.0223	8.38114	-3.1621		3.1621	5.73981	9.47833e-09	9.29478e-07	yes
XLOC_005606	XLOC_005606	CNBG_3409	conserved hypothetical protein	q1	q2	OK	287.676	32.4268	-3.14919		3.14919	5.88414	4.00132e-09	4.38679e-07	yes
XLOC_004903	XLOC_004903	CNBG_2819	conserved hypothetical protein	q1	q2	OK	91.6735	10.9384	-3.06711		3.0671	5.80158	6.5694e-09	6.6534e-07	yes
XLOC_004688	XLOC_004688	CNBG_2401	protein kinase	q1	q2	OK	96.6987	11.7924	-3.03564		3.03564	5.79069	7.0099e-09	6.98503e-07	yes
XLOC_001574	XLOC_001574	CNBG_5101	conserved hypothetical protein	q1	q2	OK	58.5732	7.20571	-3.02303		3.02303	5.42524	5.78767e-08	5.10803e-06	yes
XLOC_003877	XLOC_003877	CNBG_1689	predicted protein	q1	q2	OK	89.6594	11.4332	-2.97123		2.97123	4.64338	3.42749e-06	0.000185746	yes
XLOC_000959	XLOC_000959	CNBG_4307	conserved hypothetical protein	q1	q2	OK	63.4045	8.10774	-2.96721		2.96721	5.42115	5.92165e-08	5.15267e-06	yes
XLOC_001969	XLOC_001969	CNBG_5456	conserved hypothetical protein	q1	q2	OK	122.265	15.9422	-2.93909		2.93909	5.5267	3.26305e-08	2.96457e-06	yes
XLOC_002912	XLOC_002912	CNBG_0853	aurora-B kinase Ark1	q1	q2	OK	190.523	26.7543	-2.83213		2.83212	5.35898	8.36952e-08	6.89425e-06	yes
XLOC_001831	XLOC_001831	CNBG_5382	conserved hypothetical protein	q1	q2	OK	42.7177	6.12308	-2.8025		2.8025	4.31539	1.59324e-05	0.000646885	yes
XLOC_005053	XLOC_005053	CNBG_2696	chaperone	q1	q2	OK	60.9576	8.8657	-2.7815		2.7815	4.88757	1.02088e-06	6.56981e-05	yes
XLOC_003982	XLOC_003982	CNBG_1894	conserved hypothetical protein	q1	q2	OK	46.7461	7.01333	-2.73668		2.73667	5.18981	2.10508e-07	1.60558e-05	yes
XLOC_005802	XLOC_005802	CNBG_3380	predicted protein	q1	q2	OK	1.63182	0.247927	-2.71849		2.71849	3.07285	0.00212028	0.0306239	yes
XLOC_005143	XLOC_005143	CNBG_2873	conserved hypothetical protein	q1	q2	OK	132.099	20.2389	-2.70642		2.70642	4.68795	2.75957e-06	0.000153986	yes
XLOC_005657	XLOC_005657	CNBG_3511	endo-1,3(4)-beta-glucanase	q1	q2	OK	859.685	134.673	-2.67434		2.67435	5.10579	3.29418e-07	2.42279e-05	yes
XLOC_001763	XLOC_001763	CNBG_5244	cyclin	q1	q2	OK	324.277	54.12	-2.58299		2.58299	5.27765	1.30849e-07	1.02327e-05	yes
XLOC_000932	XLOC_000932	CNBG_4246	ATP-dependent rRNA helicase SPB4	q1	q2	OK	30.0815	5.21836	-2.52721		2.52721	4.45212	8.50271e-06	0.00039496	yes
XLOC_001538	XLOC_001538	CNBG_4929	conserved hypothetical protein	q1	q2	OK	4116.83	720.832	-2.5138		2.5138	4.63541	3.56235e-06	0.000189726	yes
XLOC_004730	XLOC_004730	CNBG_2491	conserved hypothetical protein	q1	q2	OK	58.9165	10.5669	-2.47912		2.47912	4.83083	1.35965e-06	8.57137e-05	yes
XLOC_003265	XLOC_003265	CNBG_6165	conserved hypothetical protein	q1	q2	OK	1237.23	227.651	-2.44222		2.44222	7.34337	2.08276e-13	4.94897e-11	yes
XLOC_001054	XLOC_001054	CNBG_4522	centromeric protein e	q1	q2	OK	50.901	9.5676	-2.41147		2.41147	4.66873	3.03074e-06	0.000167178	yes
XLOC_004919	XLOC_004919	CNBG_2858	conserved hypothetical protein	q1	q2	OK	90.8085	17.2198	-2.39876		2.39876	4.06135	4.879e-05	0.00167714	yes
XLOC_002936	XLOC_002936	CNBG_0897	conserved hypothetical protein	q1	q2	OK	78.5145	14.9459	-2.39321		2.39321	4.49071	7.09862e-06	0.000337348	yes
XLOC_004302	XLOC_004302	CNBG_2099	conserved hypothetical protein	q1	q2	OK	433.754	82.7266	-2.39045		2.39045	4.52553	6.02457e-06	0.00029078	yes
XLOC_004939	XLOC_004939	CNBG_2896	protein-serine/threonine kinase	q1	q2	OK	95.1659	18.2375	-2.38354		2.38354	4.57256	4.81803e-06	0.000245998	yes
XLOC_003497	XLOC_003497	CNBG_1436	conserved hypothetical protein	q1	q2	OK	23.4104	4.49999	-2.37916		2.37916	4.13749	3.51125e-05	0.00129122	yes
XLOC_000911	XLOC_000911	CNBG_4451	conserved hypothetical protein	q1	q2	OK	33.6863	6.61767	-2.34777		2.34777	4.20215	2.64397e-05	0.00100211	yes
XLOC_002846	XLOC_002846	CNBG_0708	ATP-dependent RNA helicase DRS1	q1	q2	OK	22.0977	4.38089	-2.3346		2.3346	4.0597	4.91359e-05	0.00167714	yes
XLOC_004638	XLOC_004638	CNBG_2297	cytoplasm protein	q1	q2	OK	36.1448	7.25472	-2.3168		2.3168	4.08732	4.36394e-05	0.00151463	yes
XLOC_003933	XLOC_003933	CNBG_1791	kinesin	q1	q2	OK	109.698	22.0348	-2.31567		2.31568	4.52645	5.9983e-06	0.00029078	yes
XLOC_001678	XLOC_001678	CNBG_5083	malate dehydrogenase	q1	q2	OK	707.635	142.152	-2.31557		2.31557	4.06011	4.90487e-05	0.00167714	yes
XLOC_001411	XLOC_001411	CNBG_4760	trans-aconitate 3-methyltransferase	q1	q2	OK	275.337	56.1642	-2.29348		2.29348	4.49198	7.05645e-06	0.000337348	yes
XLOC_000025	XLOC_000025	CNBG_0048	conserved hypothetical protein	q1	q2	OK	106.602	22.2753	-2.25872		2.25872	4.425	9.64402e-06	0.000430557	yes
XLOC_004573	XLOC_004573	CNBG_2156	microtubule motor	q1	q2	OK	89.8697	18.8478	-2.25344		2.25344	4.42198	9.78013e-06	0.000431583	yes
XLOC_000664	XLOC_000664	CNBG_3964	flavohemoglobin	q1	q2	OK	417.688	88.215	-2.24333		2.24333	4.25419	2.09806e-05	0.000815209	yes
XLOC_000280	XLOC_000280	CNBG_0028	conserved hypothetical protein	q1	q2	OK	52.6918	11.193	-2.23498		2.23498	4.11864	3.81116e-05	0.00136892	yes
XLOC_004872	XLOC_004872	CNBG_2753	conserved hypothetical protein	q1	q2	OK	30.5057	6.48136	-2.23471		2.23471	4.028	5.6254e-05	0.00186848	yes
XLOC_005290	XLOC_005290	CNBG_3172	conserved hypothetical protein	q1	q2	OK	69.6577	14.8396	-2.23083		2.23083	3.95991	7.49767e-05	0.00232767	yes
XLOC_003495	XLOC_003495	CNBG_1433	nuclear localization sequence binding protein	q1	q2	OK	187.095	40.3204	-2.21419		2.21419	4.33664	1.4468e-05	0.00060394	yes
XLOC_000358	XLOC_000358	CNBG_0189	conserved hypothetical protein	q1	q2	OK	147.792	31.9842	-2.20814		2.20814	4.01556	5.93055e-05	0.00193857	yes
XLOC_006138	XLOC_006138	CNBG_4047	conserved hypothetical protein	q1	q2	OK	85.9368	18.7276	-2.19811		2.19811	4.16011	3.181e-05	0.00118387	yes
XLOC_001385	XLOC_001385	CNBG_4919	conserved hypothetical protein	q1	q2	OK	58.5434	12.8062	-2.19267		2.19266	3.92162	8.79549e-05	0.00269003	yes
XLOC_000464	XLOC_000464	CNBG_0387	conserved hypothetical protein	q1	q2	OK	71.344	15.6089	-2.19242		2.19242	4.29497	1.74715e-05	0.000687509	yes
XLOC_003225	XLOC_003225	CNBG_6122	DEAD box RNA helicase	q1	q2	OK	37.5866	8.34012	-2.17208		2.17208	3.9754	7.02606e-05	0.00221464	yes
XLOC_003668	XLOC_003668	CNBG_1276	conserved hypothetical protein	q1	q2	OK	14.8138	3.32382	-2.15602		2.15603	3.66362	0.000248674	0.00627064	yes
XLOC_004778	XLOC_004778	CNBG_2586	conserved hypothetical protein	q1	q2	OK	36.6784	8.25429	-2.15172		2.15171	3.90604	9.38219e-05	0.00282747	yes
XLOC_004216	XLOC_004216	CNBG_1920	methylenetetrahydrofolate dehydrogenase	q1	q2	OK	73.3536	16.5253	-2.15019		2.15019	3.86045	0.000113178	0.00326735	yes
XLOC_004521	XLOC_004521	CNBG_2054	opsin	q1	q2	OK	426.523	96.1526	-2.14923		2.14923	4.21674	2.47863e-05	0.000951115	yes
XLOC_000477	XLOC_000477	CNBG_0416	conserved hypothetical protein	q1	q2	OK	42.3618	9.58567	-2.14381		2.14381	3.97604	7.00724e-05	0.00221464	yes
XLOC_001465	XLOC_001465	CNBG_4869	conserved hypothetical protein	q1	q2	OK	65.9867	14.9387	-2.14312		2.14312	4.05643	4.98275e-05	0.0016914	yes
XLOC_002294	XLOC_002294	CNBG_5735	conserved hypothetical protein	q1	q2	OK	439.039	99.5714	-2.14055		2.14055	4.12437	3.71758e-05	0.00134311	yes
XLOC_002642	XLOC_002642	CNBG_0848	ubiquitin-conjugating enzyme E2S	q1	q2	OK	477.736	108.519	-2.13826		2.13827	4.21215	2.52953e-05	0.000964657	yes
XLOC_006000	XLOC_006000	CNBG_4039	conserved hypothetical protein	q1	q2	OK	31.3765	7.1281	-2.13809		2.13809	3.8613	0.000112784	0.00326735	yes
XLOC_000003	XLOC_000003	CNBG_0009	ATP-dependent RNA helicase HAS1	q1	q2	OK	45.5259	10.4043	-2.12951		2.12951	3.82326	0.000131698	0.00368158	yes
XLOC_003596	XLOC_003596	CNBG_1135	conserved hypothetical protein	q1	q2	OK	593.262	135.734	-2.12789		2.12789	4.71744	2.38833e-06	0.000139199	yes
XLOC_003544	XLOC_003544	CNBG_1535	nucleolus protein	q1	q2	OK	34.5014	7.90368	-2.12606		2.12606	3.51053	0.000447222	0.0103481	yes
XLOC_003760	XLOC_003760	CNBG_1457	mitochondrion protein	q1	q2	OK	3899.23	893.966	-2.1249		2.1249	3.41533	0.000637049	0.0130754	yes
XLOC_001632	XLOC_001632	CNBG_4995	nucleolar GTP-binding protein 1	q1	q2	OK	99.7245	22.9242	-2.12107		2.12108	4.13372	3.56931e-05	0.00130481	yes
XLOC_001946	XLOC_001946	CNBG_5408	cytosolic large ribosomal subunit protein	q1	q2	OK	74.3725	17.1815	-2.11391		2.11391	3.48728	0.000487958	0.0110346	yes
XLOC_005777	XLOC_005777	CNBG_3335	DNA-directed RNA polymerase I polypeptide	q1	q2	OK	68.7508	16.0651	-2.09744		2.09745	3.31725	0.000909069	0.0164429	yes
XLOC_003932	XLOC_003932	CNBG_1788	glutathione S-transferase 6	q1	q2	OK	42.1805	9.98607	-2.07858		2.07859	3.53387	0.000409518	0.00961977	yes
XLOC_003657	XLOC_003657	CNBG_1253	conserved hypothetical protein	q1	q2	OK	122.245	28.9875	-2.07627		2.07627	3.5514	0.000383191	0.00914036	yes
XLOC_005120	XLOC_005120	CNBG_2828	phosphoenolpyruvate carboxykinase	q1	q2	OK	402.767	96.8056	-2.05678		2.05678	3.85702	0.000114778	0.00328285	yes
XLOC_001091	XLOC_001091	CNBG_4611	sodium:inorganic phosphate symporter	q1	q2	OK	15.5788	3.76454	-2.04904		2.04904	3.37853	0.000728757	0.0142805	yes
XLOC_006172	XLOC_006172	CNBG_4117	rRNA-processing protein CGR1	q1	q2	OK	132.272	32.6655	-2.01767		2.01767	3.31266	0.000924117	0.0166449	yes
XLOC_003048	XLOC_003048	CNBG_5977	adenine phosphoribosyltransferase	q1	q2	OK	127.814	31.8017	-2.00687		2.00687	3.47341	0.000513888	0.0114189	yes
XLOC_003177	XLOC_003177	CNBG_6075	S-adenosylhomocysteine hydrolase	q1	q2	OK	1173.14	293.584	-1.99853		1.99853	3.39052	0.000697597	0.0138577	yes
XLOC_003271	XLOC_003271	CNBG_6177	WD repeat-containing protein	q1	q2	OK	39.3996	9.8926	-1.99376		1.99376	3.59999	0.000318225	0.00783265	yes
XLOC_000684	XLOC_000684	CNBG_3751	conserved hypothetical protein	q1	q2	OK	97.4105	24.5863	-1.98622		1.98622	3.81435	0.000136542	0.00376587	yes
XLOC_003747	XLOC_003747	CNBG_1435	conserved hypothetical protein	q1	q2	OK	2.97389	0.759329	-1.96956		1.96955	2.92149	0.00348357	0.0439214	yes
XLOC_004323	XLOC_004323	CNBG_2140	conserved hypothetical protein	q1	q2	OK	131.1	33.7797	-1.95643		1.95644	3.87031	0.000108698	0.00316763	yes
XLOC_000061	XLOC_000061	CNBG_0121	CIP1 protein	q1	q2	OK	44.9756	11.6374	-1.95038		1.95037	3.2883	0.00100794	0.0176905	yes
XLOC_004920	XLOC_004920	CNBG_2859	conserved hypothetical protein	q1	q2	OK	1113.61	292.314	-1.92965		1.92965	3.61757	0.000297378	0.0073488	yes
XLOC_001990	XLOC_001990	CNBG_5495	eukaryotic ribosome biogenesis protein 1	q1	q2	OK	36.4163	9.60154	-1.92325		1.92325	3.56646	0.000361843	0.00876653	yes
XLOC_002569	XLOC_002569	CNBG_0716	hypothetical protein	q1	q2	OK	242.974	64.2506	-1.91902		1.91902	3.47152	0.000517528	0.0114189	yes
XLOC_004309	XLOC_004309	CNBG_2114	osmosensor	q1	q2	OK	42.6646	11.4279	-1.90048		1.90048	3.76806	0.000164522	0.00438111	yes
XLOC_000064	XLOC_000064	CNBG_0127	nucleolus protein	q1	q2	OK	61.5591	16.4934	-1.90009		1.90008	3.62736	0.000286339	0.00712732	yes
XLOC_001843	XLOC_001843	CNBG_5193	conserved hypothetical protein	q1	q2	OK	713.334	191.474	-1.89743		1.89743	3.55689	0.000375273	0.00902116	yes
XLOC_004774	XLOC_004774	CNBG_2578	pseudouridylate synthase	q1	q2	OK	51.7018	13.9577	-1.88915		1.88915	3.42989	0.000603819	0.0125181	yes
XLOC_001702	XLOC_001702	CNBG_5133	conserved hypothetical protein	q1	q2	OK	37.1778	10.0709	-1.88425		1.88425	3.30694	0.000943215	0.0168904	yes
XLOC_003732	XLOC_003732	CNBG_1402	conserved hypothetical protein	q1	q2	OK	37.0647	10.0675	-1.88035		1.88034	3.27006	0.00107524	0.0185554	yes
XLOC_004544	XLOC_004544	CNBG_2093	RNA polymerase III smallest subunit	q1	q2	OK	114.908	31.5376	-1.86533		1.86533	2.96826	0.00299493	0.0394514	yes
XLOC_000192	XLOC_000192	CNBG_0392	ATP-dependent RNA helicase DBP8	q1	q2	OK	36.0738	9.98276	-1.85344		1.85344	3.33256	0.000860501	0.0159167	yes
XLOC_002665	XLOC_002665	CNBG_0898	conserved hypothetical protein	q1	q2	OK	75.287	20.8522	-1.8522		1.8522	3.67538	0.000237494	0.00601327	yes
XLOC_001450	XLOC_001450	CNBG_4835	conserved hypothetical protein	q1	q2	OK	40.1994	11.1548	-1.84951		1.84951	3.21007	0.00132705	0.021406	yes
XLOC_005492	XLOC_005492	CNBG_3188	conserved hypothetical protein	q1	q2	OK	66.0775	18.4325	-1.84191		1.84191	3.27559	0.00105442	0.0184018	yes
XLOC_002812	XLOC_002812	CNBG_0645	conserved hypothetical protein	q1	q2	OK	11.4773	3.22314	-1.83225		1.83224	2.92933	0.00339694	0.043093	yes
XLOC_005726	XLOC_005726	CNBG_3642	rRNA primary transcript binding protein	q1	q2	OK	27.5737	7.79786	-1.82214		1.82214	3.24484	0.00117516	0.0197711	yes
XLOC_005117	XLOC_005117	CNBG_2823	conserved hypothetical protein	q1	q2	OK	38.8279	10.9961	-1.82011		1.8201	3.36023	0.000778788	0.0147588	yes
XLOC_002138	XLOC_002138	CNBG_5569	conserved hypothetical protein	q1	q2	OK	72.6533	20.6399	-1.81559		1.81559	3.20646	0.00134378	0.0216195	yes
XLOC_001178	XLOC_001178	CNBG_4531	exoribonuclease II	q1	q2	OK	40.9736	11.6488	-1.81452		1.81451	3.45029	0.000559988	0.0119309	yes
XLOC_005591	XLOC_005591	CNBG_3384	leucine repeat containing protein	q1	q2	OK	56.141	16.1479	-1.79771		1.79771	3.57272	0.000353289	0.00862696	yes
XLOC_002647	XLOC_002647	CNBG_0856	mitochondrial carrier protein rim2	q1	q2	OK	27.6612	7.97704	-1.79394		1.79394	3.0166	0.00255625	0.0350945	yes
XLOC_001809	XLOC_001809	CNBG_5337	Ser/Thr protein kinase	q1	q2	OK	128.36	37.3153	-1.78236		1.78236	3.54459	0.000393223	0.0093078	yes
XLOC_001989	XLOC_001989	CNBG_5493	conserved hypothetical protein	q1	q2	OK	75.429	21.9896	-1.7783		1.7783	3.45251	0.000555387	0.0119309	yes
XLOC_004639	XLOC_004639	CNBG_2299	conserved hypothetical protein	q1	q2	OK	64.6995	18.8846	-1.77654		1.77654	3.17826	0.00148163	0.0232913	yes
XLOC_001291	XLOC_001291	CNBG_4748	conserved hypothetical protein	q1	q2	OK	49.6806	14.5666	-1.77002		1.77002	3.0187	0.00253863	0.0350082	yes
XLOC_003182	XLOC_003182	CNBG_6084	tRNA (cytosine-5-)-methyltransferase	q1	q2	OK	77.4704	22.7663	-1.76675		1.76675	3.47054	0.000519418	0.0114198	yes
XLOC_001220	XLOC_001220	CNBG_4601	conserved hypothetical protein	q1	q2	OK	134.028	39.6234	-1.75811		1.75811	2.96921	0.00298565	0.0394132	yes
XLOC_000024	XLOC_000024	CNBG_0047	conserved hypothetical protein	q1	q2	OK	161.572	47.9165	-1.75359		1.75358	3.48649	0.000489397	0.0110346	yes
XLOC_001833	XLOC_001833	CNBG_5176	conserved hypothetical protein	q1	q2	OK	56.6929	16.8235	-1.75269		1.75269	3.43588	0.000590627	0.0123691	yes
XLOC_000740	XLOC_000740	CNBG_3865	conserved hypothetical protein	q1	q2	OK	67.1761	19.973	-1.74989		1.7499	3.40696	0.000656896	0.0133059	yes
XLOC_000610	XLOC_000610	CNBG_3847	rRNA binding protein	q1	q2	OK	70.8421	21.1359	-1.74491		1.74491	3.24349	0.00118076	0.0197711	yes
XLOC_000724	XLOC_000724	CNBG_3834	GTP-binding family protein	q1	q2	OK	34.0576	10.1744	-1.74303		1.74303	3.15719	0.00159299	0.0247274	yes
XLOC_005830	XLOC_005830	CNBG_3440	conserved hypothetical protein	q1	q2	OK	74.455	22.2551	-1.74223		1.74223	3.34673	0.000817717	0.0153552	yes
XLOC_003529	XLOC_003529	CNBG_1500	conserved hypothetical protein	q1	q2	OK	64.6135	19.3814	-1.73716		1.73716	3.41809	0.000630632	0.0129868	yes
XLOC_003524	XLOC_003524	CNBG_1493	nucleus protein	q1	q2	OK	276.757	83.1214	-1.73533		1.73533	3.31705	0.000909717	0.0164429	yes
XLOC_004264	XLOC_004264	CNBG_2018	conserved hypothetical protein	q1	q2	OK	72.4611	21.7702	-1.73485		1.73485	3.15458	0.00160728	0.0248866	yes
XLOC_002481	XLOC_002481	CNBG_5801	mitochondrion protein	q1	q2	OK	198.872	60.4304	-1.71849		1.71849	3.24894	0.00115834	0.0196061	yes
XLOC_003197	XLOC_003197	CNBG_6117	cysteine-type endopeptidase	q1	q2	OK	95.1031	28.951	-1.71588		1.71588	3.39118	0.000695929	0.0138577	yes
XLOC_001548	XLOC_001548	CNBG_5047	rRNA-processing protein EFG1	q1	q2	OK	53.9782	16.4428	-1.71492		1.71492	2.94525	0.00322694	0.0416943	yes
XLOC_002388	XLOC_002388	CNBG_5758	conserved hypothetical protein	q1	q2	OK	46.6943	14.261	-1.71117		1.71117	3.00093	0.0026916	0.0363072	yes
XLOC_001473	XLOC_001473	CNBG_4882	aconitate hydratase	q1	q2	OK	65.2231	20.1043	-1.69788		1.69788	3.31952	0.000901712	0.0164429	yes
XLOC_004297	XLOC_004297	CNBG_2090	transmembrane receptor	q1	q2	OK	58.3198	18.0146	-1.69482		1.69482	3.374	0.000740845	0.0143478	yes
XLOC_001738	XLOC_001738	CNBG_5202	conserved hypothetical protein	q1	q2	OK	72.6392	22.4825	-1.69195		1.69195	3.36842	0.000756	0.0145381	yes
XLOC_004142	XLOC_004142	CNBG_1786	conserved hypothetical protein	q1	q2	OK	89.569	27.9227	-1.68156		1.68156	3.119	0.00181468	0.0274885	yes
XLOC_004455	XLOC_004455	CNBG_2380	ATP-dependent RNA helicase ROK1	q1	q2	OK	21.397	6.68043	-1.67939		1.6794	2.88743	0.00388401	0.0474218	yes
XLOC_002064	XLOC_002064	CNBG_5418	conserved hypothetical protein	q1	q2	OK	16.9998	5.31364	-1.67774		1.67775	2.88915	0.00386287	0.0472571	yes
XLOC_003863	XLOC_003863	CNBG_1663	importin beta-4 subunit	q1	q2	OK	72.5979	22.8518	-1.66762		1.66762	3.32452	0.000885719	0.0162441	yes
XLOC_002751	XLOC_002751	CNBG_1063	RNA helicase	q1	q2	OK	33.1906	10.5633	-1.65171		1.65171	3.01419	0.00257663	0.0352177	yes
XLOC_003801	XLOC_003801	CNBG_1538	conserved hypothetical protein	q1	q2	OK	46.2895	14.7488	-1.65008		1.65009	3.19284	0.00140879	0.022476	yes
XLOC_002166	XLOC_002166	CNBG_5625	conserved hypothetical protein	q1	q2	OK	59.2171	18.8903	-1.64837		1.64837	3.22087	0.00127803	0.0209502	yes
XLOC_005046	XLOC_005046	CNBG_2675	conserved hypothetical protein	q1	q2	OK	50.5764	16.1566	-1.64634		1.64634	3.14955	0.0016352	0.0251926	yes
XLOC_005771	XLOC_005771	CNBG_3319	ribosome production factor 1	q1	q2	OK	57.3422	18.3327	-1.64518		1.64518	2.99439	0.00274995	0.0370135	yes
XLOC_001420	XLOC_001420	CNBG_4779	conserved hypothetical protein	q1	q2	OK	62.9963	20.16	-1.64377		1.64377	3.0425	0.00234626	0.0331697	yes
XLOC_002366	XLOC_002366	CNBG_5898	glycoside hydrolase family 16 protein	q1	q2	OK	28.673	9.22648	-1.63584		1.63584	2.88387	0.00392826	0.0477732	yes
XLOC_005468	XLOC_005468	CNBG_3141	conserved hypothetical protein	q1	q2	OK	63.622	20.6917	-1.62048		1.62047	2.91696	0.00353465	0.0441142	yes
XLOC_003383	XLOC_003383	CNBG_1205	ATP-dependent RNA helicase prh1	q1	q2	OK	46.6518	15.2503	-1.6131		1.6131	3.06667	0.00216457	0.0311718	yes
XLOC_005869	XLOC_005869	CNBG_3517	tryptophan 2,3-dioxygenase	q1	q2	OK	150.024	49.0796	-1.612		1.612	3.21706	0.00129511	0.0210557	yes
XLOC_004835	XLOC_004835	CNBG_2686	ribosome biogenesis protein	q1	q2	OK	49.4162	16.3497	-1.59572		1.59572	3.15294	0.00161636	0.0249647	yes
XLOC_001319	XLOC_001319	CNBG_4800	conserved hypothetical protein	q1	q2	OK	145.69	48.3353	-1.59175		1.59175	3.0764	0.00209514	0.0304559	yes
XLOC_001115	XLOC_001115	CNBG_4649	conserved hypothetical protein	q1	q2	OK	430.925	143.794	-1.58343		1.58343	3.09927	0.00193997	0.0288799	yes
XLOC_006061	XLOC_006061	CNBG_4161	coproporphyrinogen oxidase	q1	q2	OK	243.53	82.4934	-1.56175		1.56175	3.11889	0.00181536	0.0274885	yes
XLOC_001681	XLOC_001681	CNBG_5089	conserved hypothetical protein	q1	q2	OK	43.5051	14.7553	-1.55995		1.55995	2.94544	0.00322501	0.0416943	yes
XLOC_000873	XLOC_000873	CNBG_4390	conserved hypothetical protein	q1	q2	OK	65.0057	22.2777	-1.54496		1.54497	3.02763	0.00246479	0.0341821	yes
XLOC_000739	XLOC_000739	CNBG_3863	conserved hypothetical protein	q1	q2	OK	280.59	96.9624	-1.53297		1.53297	4.58632	4.51122e-06	0.000236189	yes
XLOC_004010	XLOC_004010	CNBG_1953	DNA-directed RNA polymerase I polypeptide 2	q1	q2	OK	51.5017	17.8059	-1.53226		1.53226	3.05141	0.00227769	0.032423	yes
XLOC_005778	XLOC_005778	CNBG_3337	ribosome biogenesis protein rlp24	q1	q2	OK	453.315	157.526	-1.52493		1.52492	3.03519	0.00240385	0.0336757	yes
XLOC_005145	XLOC_005145	CNBG_2876	hypothetical protein	q1	q2	OK	1207.03	420.966	-1.51969		1.51969	2.93624	0.00332221	0.0424062	yes
XLOC_000325	XLOC_000325	CNBG_0115	microtubule motor	q1	q2	OK	103.969	36.4459	-1.51232		1.51232	3.00397	0.00266485	0.036104	yes
XLOC_004443	XLOC_004443	CNBG_2363	succinate dehydrogenase iron-sulfur subunit	q1	q2	OK	342.675	120.415	-1.50883		1.50883	3.01526	0.00256759	0.035172	yes
XLOC_005413	XLOC_005413	CNBG_3034	signal transducer	q1	q2	OK	42.0941	14.862	-1.50199		1.50199	2.90647	0.00365534	0.045438	yes
XLOC_002612	XLOC_002612	CNBG_0803	conserved hypothetical protein	q1	q2	OK	141.057	49.9861	-1.49668		1.49668	2.94615	0.0032176	0.0416943	yes
XLOC_006052	XLOC_006052	CNBG_4139	conserved hypothetical protein	q1	q2	OK	31.1976	11.0815	-1.49328		1.49328	2.93297	0.00335733	0.0427661	yes
XLOC_004347	XLOC_004347	CNBG_2183	GDP-mannose transporter 2	q1	q2	OK	178.518	64.1697	-1.47611		1.47611	2.94871	0.00319101	0.0416788	yes
XLOC_004576	XLOC_004576	CNBG_2162	conserved hypothetical protein	q1	q2	OK	78.4955	28.259	-1.4739		1.4739	2.94731	0.00320553	0.0416943	yes
XLOC_004034	XLOC_004034	CNBG_2008	pim1 protein RNA transporter 2	q1	q2	OK	214.25	77.3412	-1.46999		1.46999	2.89978	0.00373427	0.0461406	yes
XLOC_000057	XLOC_000057	CNBG_0116	conserved hypothetical protein	q1	q2	OK	166.816	60.6447	-1.45981		1.4598	2.88567	0.00390586	0.0475945	yes
XLOC_003263	XLOC_003263	CNBG_6162	conserved hypothetical protein	q1	q2	OK	321.702	131.865	-1.28666		1.28666	4.37672	1.20481e-05	0.000516895	yes
XLOC_005966	XLOC_005966	CNBG_3719	deoxyribose-phosphate aldolase	q1	q2	OK	224.075	423.394	0.918018		-0.918019	-3.26343	0.00110074	0.0188899	yes
XLOC_003184	XLOC_003184	CNBG_6088	ATP-binding cassette transporter	q1	q2	OK	140.355	279.66	0.994598		-0.994593	-3.37806	0.000729995	0.0142805	yes
XLOC_001327	XLOC_001327	CNBG_4819	conserved hypothetical protein	q1	q2	OK	400.165	802.987	1.00478		-1.00478	-3.17091	0.00151963	0.0237678	yes
XLOC_004424	XLOC_004424	CNBG_2328	hypothetical protein	q1	q2	OK	512.329	1302.42	1.34605		-1.34605	-3.13292	0.00173077	0.0264671	yes
XLOC_000305	XLOC_000305	CNBG_0079	D-lactate dehydrogenase	q1	q2	OK	82.3905	221.816	1.42881		-1.42881	-5.07188	3.93896e-07	2.86293e-05	yes
XLOC_003895	XLOC_003895	CNBG_1724	aromatic-amino-acid transaminase	q1	q2	OK	67.585	184.491	1.44877		-1.44878	-2.86809	0.00412959	0.0497322	yes
XLOC_002966	XLOC_002966	CNBG_0961	DNA clamp loader	q1	q2	OK	34.9132	95.5823	1.45297		-1.45297	-2.87578	0.00403031	0.0486314	yes
XLOC_003074	XLOC_003074	CNBG_5931	transcription factor	q1	q2	OK	38.3478	105.315	1.4575		-1.4575	-2.87861	0.0039943	0.0483858	yes
XLOC_006203	XLOC_006203	CNBG_4171	endoplasmic reticulum protein	q1	q2	OK	449.834	1241.41	1.46451		-1.46452	-4.52989	5.90155e-06	0.00029078	yes
XLOC_001784	XLOC_001784	CNBG_5287	DNA replication helicase dna2	q1	q2	OK	24.3044	67.2773	1.4689		-1.4689	-2.89008	0.00385148	0.0472428	yes
XLOC_005717	XLOC_005717	CNBG_3621	conserved hypothetical protein	q1	q2	OK	44.9404	124.859	1.47421		-1.47421	-2.87691	0.00401592	0.0485525	yes
XLOC_005432	XLOC_005432	CNBG_3075	conserved hypothetical protein	q1	q2	OK	40.6186	112.967	1.47569		-1.47569	-2.88987	0.00385406	0.0472428	yes
XLOC_005504	XLOC_005504	CNBG_3207	conserved hypothetical protein	q1	q2	OK	22.1504	61.7082	1.47813		-1.47813	-2.92377	0.00345816	0.0437329	yes
XLOC_005922	XLOC_005922	CNBG_3629	conserved hypothetical protein	q1	q2	OK	22.7117	63.6628	1.48702		-1.48701	-2.94035	0.00327837	0.0420203	yes
XLOC_003727	XLOC_003727	CNBG_1394	conserved hypothetical protein	q1	q2	OK	18.6616	52.6443	1.49621		-1.4962	-2.94558	0.00322352	0.0416943	yes
XLOC_003638	XLOC_003638	CNBG_1219	uracil DNA N-glycosylase	q1	q2	OK	74.2043	209.638	1.49833		-1.49833	-2.94411	0.00323881	0.0416943	yes
XLOC_001479	XLOC_001479	CNBG_4892	conserved hypothetical protein	q1	q2	OK	41.9799	119.012	1.50334		-1.50334	-2.94178	0.00326328	0.0419138	yes
XLOC_001195	XLOC_001195	CNBG_4558	conserved hypothetical protein	q1	q2	OK	14.1192	40.0785	1.50517		-1.50517	-2.91968	0.00350393	0.0439986	yes
XLOC_001827	XLOC_001827	CNBG_5374	UVSB PI-3 kinase	q1	q2	OK	19.2445	54.8497	1.51104		-1.51104	-2.97046	0.00297353	0.0393372	yes
XLOC_000617	XLOC_000617	CNBG_3864	conserved hypothetical protein	q1	q2	OK	36.5911	104.333	1.51163		-1.51163	-2.98303	0.00285412	0.0380016	yes
XLOC_001393	XLOC_001393	CNBG_4937	conserved hypothetical protein	q1	q2	OK	53.121	152.104	1.5177		-1.5177	-2.93762	0.00330739	0.0423044	yes
XLOC_000779	XLOC_000779	CNBG_3934	arylsulfatase	q1	q2	OK	77.916	224.565	1.52714		-1.52714	-2.95562	0.00312039	0.0409295	yes
XLOC_005282	XLOC_005282	CNBG_3156	DNA repair protein RAD8	q1	q2	OK	17.2524	49.8442	1.53063		-1.53063	-3.00709	0.00263763	0.0358139	yes
XLOC_000186	XLOC_000186	CNBG_0378	conserved hypothetical protein	q1	q2	OK	29.7771	86.3732	1.53638		-1.53638	-2.93112	0.00337745	0.0429339	yes
XLOC_001965	XLOC_001965	CNBG_5448	CHL1 helicase	q1	q2	OK	34.6036	101.1	1.54679		-1.54679	-3.04881	0.00229746	0.0326292	yes
XLOC_000229	XLOC_000229	CNBG_0461	conserved hypothetical protein	q1	q2	OK	24.7482	72.3735	1.54814		-1.54814	-3.0266	0.00247319	0.0341821	yes
XLOC_004772	XLOC_004772	CNBG_2570	alpha-1,2-mannosidase	q1	q2	OK	30.0783	88.0931	1.55031		-1.55031	-3.06045	0.00221004	0.0316789	yes
XLOC_000313	XLOC_000313	CNBG_0091	conserved hypothetical protein	q1	q2	OK	24.031	70.5704	1.55417		-1.55417	-3.01751	0.00254858	0.0350671	yes
XLOC_004562	XLOC_004562	CNBG_2127	conserved hypothetical protein	q1	q2	OK	39.619	116.98	1.562		-1.562	-2.94405	0.00323944	0.0416943	yes
XLOC_001135	XLOC_001135	CNBG_4695	cytosine-purine permease	q1	q2	OK	20.3408	60.1922	1.5652		-1.5652	-2.92033	0.00349659	0.0439958	yes
XLOC_001455	XLOC_001455	CNBG_4849	DNA polymerase alpha subunit	q1	q2	OK	24.996	74.1828	1.56939		-1.56939	-3.00963	0.00261569	0.0355941	yes
XLOC_004246	XLOC_004246	CNBG_1976	conserved hypothetical protein	q1	q2	OK	17.5503	52.3908	1.57782		-1.57782	-3.04021	0.00236415	0.0333464	yes
XLOC_000895	XLOC_000895	CNBG_4426	conserved hypothetical protein	q1	q2	OK	30.9835	92.7133	1.58128		-1.58128	-3.02715	0.00246872	0.0341821	yes
XLOC_001452	XLOC_001452	CNBG_4844	conserved hypothetical protein	q1	q2	OK	15.6337	47.1279	1.59192		-1.59192	-3.1117	0.00186016	0.0279612	yes
XLOC_002033	XLOC_002033	CNBG_5580	conserved hypothetical protein	q1	q2	OK	15.331	46.2339	1.5925		-1.5925	-3.00228	0.00267965	0.0362251	yes
XLOC_006015	XLOC_006015	CNBG_4063	conserved hypothetical protein	q1	q2	OK	44.5944	134.768	1.59554		-1.59554	-3.12798	0.00176011	0.0267831	yes
XLOC_005690	XLOC_005690	CNBG_3573	conserved hypothetical protein	q1	q2	OK	21.5939	65.272	1.59584		-1.59584	-3.10701	0.00188992	0.0282709	yes
XLOC_004524	XLOC_004524	CNBG_2057	hydrogen-exporting ATPase	q1	q2	OK	17.0066	51.4132	1.59604		-1.59604	-3.11237	0.00185589	0.0279612	yes
XLOC_004781	XLOC_004781	CNBG_2591	peptidase	q1	q2	OK	18.2707	55.2867	1.5974		-1.5974	-3.05257	0.00226889	0.0323723	yes
XLOC_004353	XLOC_004353	CNBG_2196	cytoplasm protein	q1	q2	OK	28.7144	87.1534	1.60178		-1.60178	-3.03304	0.00242104	0.0338397	yes
XLOC_004910	XLOC_004910	CNBG_2836	conserved hypothetical protein	q1	q2	OK	20.3636	61.8201	1.60208		-1.60208	-2.95096	0.00316784	0.0414638	yes
XLOC_004125	XLOC_004125	CNBG_1748	ras GTPase activator	q1	q2	OK	4.75296	14.4694	1.6061		-1.60611	-3.0567	0.00223791	0.0320042	yes
XLOC_005671	XLOC_005671	CNBG_3541	conserved hypothetical protein	q1	q2	OK	27.3276	83.2601	1.60727		-1.60727	-2.91633	0.00354171	0.0441142	yes
XLOC_004721	XLOC_004721	CNBG_2469	conserved hypothetical protein	q1	q2	OK	261.871	800.06	1.61125		-1.61125	-3.09354	0.00197781	0.0293724	yes
XLOC_006159	XLOC_006159	CNBG_4092	DNA primase catalytic subunit	q1	q2	OK	34.0288	103.976	1.61143		-1.61142	-3.08873	0.00201016	0.029728	yes
XLOC_000788	XLOC_000788	CNBG_3950	monooxygenase	q1	q2	OK	23.6819	72.4432	1.61306		-1.61307	-3.08252	0.00205256	0.0300632	yes
XLOC_006014	XLOC_006014	CNBG_4061	conserved hypothetical protein	q1	q2	OK	8.79582	26.933	1.61448		-1.61448	-2.88116	0.00396217	0.048091	yes
XLOC_003715	XLOC_003715	CNBG_1367	lipid particle protein	q1	q2	OK	83.9145	257.12	1.61545		-1.61545	-3.10916	0.00187623	0.0281343	yes
XLOC_003389	XLOC_003389	CNBG_1220	glutamine synthetase	q1	q2	OK	30.0752	92.1685	1.6157		-1.6157	-3.07266	0.00212157	0.0306239	yes
XLOC_001170	XLOC_001170	CNBG_4516	conserved hypothetical protein	q1	q2	OK	78.1803	239.7	1.61636		-1.61635	-3.0284	0.00245852	0.0341821	yes
XLOC_004542	XLOC_004542	CNBG_2088	conserved hypothetical protein	q1	q2	OK	28.6721	88.2139	1.62136		-1.62136	-2.90221	0.00370538	0.0458754	yes
XLOC_006188	XLOC_006188	CNBG_4146	conserved hypothetical protein	q1	q2	OK	26.3036	81.2443	1.62701		-1.62701	-2.97577	0.00292258	0.0387462	yes
XLOC_005132	XLOC_005132	CNBG_2849	O-methyltransferase	q1	q2	OK	171.596	530.602	1.62862		-1.62861	-3.18197	0.00146277	0.0230536	yes
XLOC_005450	XLOC_005450	CNBG_3105	conserved hypothetical protein	q1	q2	OK	17.7379	54.8906	1.62973		-1.62972	-2.97763	0.00290485	0.038594	yes
XLOC_005083	XLOC_005083	CNBG_2759	glycosyl-hydrolase	q1	q2	OK	131.501	409.982	1.64049		-1.64049	-3.18644	0.00144034	0.0228165	yes
XLOC_005238	XLOC_005238	CNBG_3062	serine carboxypeptidase	q1	q2	OK	54.9059	171.21	1.64074		-1.64073	-3.23004	0.00123774	0.0203914	yes
XLOC_002128	XLOC_002128	CNBG_5545	CIP1 protein	q1	q2	OK	107.645	337.532	1.64875		-1.64874	-3.24541	0.0011728	0.0197711	yes
XLOC_001699	XLOC_001699	CNBG_5130	L-fucose permease	q1	q2	OK	19.6657	61.7712	1.65125		-1.65125	-3.22002	0.00128184	0.0209502	yes
XLOC_005738	XLOC_005738	CNBG_3664	conserved hypothetical protein	q1	q2	OK	27.6167	87.085	1.65688		-1.65688	-3.22009	0.00128149	0.0209502	yes
XLOC_002479	XLOC_002479	CNBG_5841	conserved hypothetical protein	q1	q2	OK	19.2327	60.9212	1.66338		-1.66338	-2.98621	0.00282459	0.0378532	yes
XLOC_000182	XLOC_000182	CNBG_0365	alcohol dehydrogenase	q1	q2	OK	54.7928	173.864	1.6659		-1.6659	-3.27715	0.00104859	0.0183518	yes
XLOC_002214	XLOC_002214	CNBG_5723	conserved hypothetical protein	q1	q2	OK	28.7202	91.1589	1.66632		-1.66632	-3.2188	0.0012873	0.0209841	yes
XLOC_002547	XLOC_002547	CNBG_0672	oxidoreductase	q1	q2	OK	60.8194	193.55	1.6701		-1.6701	-3.231	0.00123357	0.020377	yes
XLOC_003067	XLOC_003067	CNBG_6013	conserved hypothetical protein	q1	q2	OK	32.4273	103.996	1.68125		-1.68125	-3.23143	0.00123172	0.020377	yes
XLOC_006038	XLOC_006038	CNBG_4112	phospholipase D	q1	q2	OK	11.5158	37.1371	1.68925		-1.68925	-3.08568	0.00203087	0.0299444	yes
XLOC_002272	XLOC_002272	CNBG_5701	conserved hypothetical protein	q1	q2	OK	12.4658	40.6885	1.70665		-1.70665	-3.14107	0.00168332	0.0258695	yes
XLOC_000560	XLOC_000560	CNBG_3756	predicted protein	q1	q2	OK	33.6476	110.51	1.7156		-1.7156	-3.3505	0.000806651	0.01524	yes
XLOC_005850	XLOC_005850	CNBG_3479	amino-acid N-acetyltransferase	q1	q2	OK	9.34828	30.7074	1.71581		-1.71581	-3.02851	0.00245759	0.0341821	yes
XLOC_000511	XLOC_000511	CNBG_0484	conserved hypothetical protein	q1	q2	OK	62.2498	204.88	1.71864		-1.71864	-3.37528	0.000737397	0.0143259	yes
XLOC_004451	XLOC_004451	CNBG_2374	conserved hypothetical protein	q1	q2	OK	29.0278	95.6373	1.72014		-1.72014	-3.21394	0.00130928	0.0211747	yes
XLOC_006185	XLOC_006185	CNBG_4140	conserved hypothetical protein	q1	q2	OK	7.75707	25.5838	1.72164		-1.72165	-2.89423	0.00380092	0.0467771	yes
XLOC_002085	XLOC_002085	CNBG_5457	protein-methionine-R-oxide reductase	q1	q2	OK	121.559	401.521	1.72382		-1.72382	-3.19868	0.0013806	0.0220971	yes
XLOC_001225	XLOC_001225	CNBG_4609	glycosyl hydrolase	q1	q2	OK	17.4081	57.5077	1.72399		-1.724	-3.26217	0.00110562	0.0189212	yes
XLOC_005772	XLOC_005772	CNBG_3323	conserved hypothetical protein	q1	q2	OK	11.9602	39.6103	1.72763		-1.72763	-3.27199	0.00106794	0.018533	yes
XLOC_002130	XLOC_002130	CNBG_5547	isocitrate dehydrogenase	q1	q2	OK	415.469	1378.72	1.73052		-1.73052	-5.36771	7.97411e-08	6.7485e-06	yes
XLOC_004662	XLOC_004662	CNBG_2344	sterol 3-beta-glucosyltransferase	q1	q2	OK	21.8827	73.0026	1.73816		-1.73816	-3.41003	0.000649552	0.013244	yes
XLOC_001408	XLOC_001408	CNBG_4751	conserved hypothetical protein	q1	q2	OK	25.0548	83.8388	1.74253		-1.74253	-3.31915	0.000902917	0.0164429	yes
XLOC_000194	XLOC_000194	CNBG_0394	conserved hypothetical protein	q1	q2	OK	92.4128	309.565	1.74408		-1.74408	-3.36232	0.000772902	0.0146923	yes
XLOC_004437	XLOC_004437	CNBG_2354	conserved hypothetical protein	q1	q2	OK	181.142	607.198	1.74505		-1.74505	-3.40824	0.00065383	0.0132874	yes
XLOC_001662	XLOC_001662	CNBG_5053	conserved hypothetical protein	q1	q2	OK	5.24922	17.6153	1.74665		-1.74665	-2.91644	0.0035405	0.0441142	yes
XLOC_003063	XLOC_003063	CNBG_6003	conserved hypothetical protein	q1	q2	OK	125.97	422.774	1.7468		-1.74681	-5.14127	2.72887e-07	2.05597e-05	yes
XLOC_002048	XLOC_002048	CNBG_5386	glucose 1-dehydrogenase	q1	q2	OK	11.8796	39.8791	1.74714		-1.74715	-2.89721	0.00376493	0.0464266	yes
XLOC_003989	XLOC_003989	CNBG_1911	beta-hexosaminidase	q1	q2	OK	19.8166	66.5722	1.74821		-1.74821	-3.29427	0.000986794	0.0174183	yes
XLOC_005508	XLOC_005508	CNBG_3215	DNA polymerase delta subunit	q1	q2	OK	23.2211	78.2785	1.75318		-1.75318	-3.43988	0.000581962	0.0123129	yes
XLOC_005821	XLOC_005821	CNBG_3421	adrenoleukodystrophy protein	q1	q2	OK	7.61215	25.8054	1.7613		-1.7613	-3.13113	0.00174138	0.0265635	yes
XLOC_001223	XLOC_001223	CNBG_4607	conserved hypothetical protein	q1	q2	OK	31.9217	108.62	1.76668		-1.76668	-3.45121	0.000558069	0.0119309	yes
XLOC_003667	XLOC_003667	CNBG_1275	conserved hypothetical protein	q1	q2	OK	323.024	1108.12	1.7784		-1.7784	-3.48663	0.000489153	0.0110346	yes
XLOC_004509	XLOC_004509	CNBG_2030	metabolite transporter	q1	q2	OK	8.11892	27.8536	1.77851		-1.7785	-2.98639	0.00282289	0.0378532	yes
XLOC_005542	XLOC_005542	CNBG_3281	phosphatase	q1	q2	OK	292.031	1009.32	1.78918		-1.78919	-3.07768	0.0020862	0.0303976	yes
XLOC_006192	XLOC_006192	CNBG_4153	conserved hypothetical protein	q1	q2	OK	8.75539	30.2843	1.79033		-1.79033	-3.01024	0.00261043	0.0355941	yes
XLOC_002215	XLOC_002215	CNBG_5725	conserved hypothetical protein	q1	q2	OK	45.9625	159.056	1.79101		-1.79101	-3.50051	0.000464375	0.0107049	yes
XLOC_002022	XLOC_002022	CNBG_5559	conserved hypothetical protein	q1	q2	OK	13.4658	46.8375	1.79837		-1.79836	-3.34462	0.00082396	0.0154255	yes
XLOC_001820	XLOC_001820	CNBG_5360	conserved hypothetical protein	q1	q2	OK	36.0544	125.515	1.79961		-1.79961	-3.52469	0.000423971	0.00992157	yes
XLOC_000202	XLOC_000202	CNBG_0404	oxidoreductase	q1	q2	OK	14.3471	49.9767	1.8005		-1.8005	-3.23449	0.00121859	0.0202377	yes
XLOC_004020	XLOC_004020	CNBG_1982	antiphagocytic protein	q1	q2	OK	34.2303	119.669	1.80571		-1.8057	-3.13974	0.00169099	0.025923	yes
XLOC_004367	XLOC_004367	CNBG_2225	conserved hypothetical protein	q1	q2	OK	23.3959	82.0825	1.81082		-1.81082	-3.38617	0.000708767	0.0140345	yes
XLOC_003355	XLOC_003355	CNBG_1150	conserved hypothetical protein	q1	q2	OK	17.3141	60.7664	1.81133		-1.81133	-3.45789	0.000544425	0.0118432	yes
XLOC_003493	XLOC_003493	CNBG_1428	conserved hypothetical protein	q1	q2	OK	8.03582	28.2299	1.81271		-1.81271	-3.19867	0.00138062	0.0220971	yes
XLOC_001896	XLOC_001896	CNBG_5308	conserved hypothetical protein	q1	q2	OK	43.9997	154.696	1.81387		-1.81387	-3.4337	0.000595395	0.012385	yes
XLOC_005417	XLOC_005417	CNBG_3039	conserved hypothetical protein	q1	q2	OK	23.5081	82.6845	1.81446		-1.81446	-3.40403	0.00066399	0.0134057	yes
XLOC_004667	XLOC_004667	CNBG_2353	conserved hypothetical protein	q1	q2	OK	42.1842	148.558	1.81626		-1.81625	-3.43398	0.000594795	0.012385	yes
XLOC_006174	XLOC_006174	CNBG_4120	conserved hypothetical protein	q1	q2	OK	20.8545	73.5117	1.81761		-1.81762	-3.53776	0.000403535	0.00951541	yes
XLOC_002886	XLOC_002886	CNBG_0792	predicted protein	q1	q2	OK	28.6219	101.52	1.82657		-1.82657	-3.27347	0.00106237	0.0184881	yes
XLOC_004308	XLOC_004308	CNBG_2112	ATP-binding cassette transporter YOR1	q1	q2	OK	9.4811	33.648	1.8274		-1.82739	-3.36604	0.000762569	0.0145856	yes
XLOC_000997	XLOC_000997	CNBG_4392	conserved hypothetical protein	q1	q2	OK	9.93043	35.2939	1.82949		-1.82949	-3.49435	0.000475226	0.0108739	yes
XLOC_002431	XLOC_002431	CNBG_5840	cytoplasm protein	q1	q2	OK	39.5578	141.165	1.83535		-1.83535	-3.55347	0.000380181	0.00910372	yes
XLOC_000148	XLOC_000148	CNBG_0295	conserved hypothetical protein	q1	q2	OK	191.895	685.565	1.83698		-1.83698	-3.45026	0.000560046	0.0119309	yes
XLOC_003985	XLOC_003985	CNBG_1902	mitochondrion protein	q1	q2	OK	47.6551	170.813	1.84171		-1.84172	-3.43727	0.000587601	0.0123476	yes
XLOC_004440	XLOC_004440	CNBG_2359	conserved hypothetical protein	q1	q2	OK	51.1613	183.396	1.84184		-1.84184	-3.25622	0.00112906	0.0192159	yes
XLOC_000890	XLOC_000890	CNBG_4418	calmodulin-dependent protein kinase I	q1	q2	OK	21.0984	75.8291	1.84562		-1.84562	-3.43784	0.000586366	0.0123476	yes
XLOC_000512	XLOC_000512	CNBG_0485	conserved hypothetical protein	q1	q2	OK	6.90779	24.8596	1.84751		-1.84751	-3.03831	0.00237907	0.0334804	yes
XLOC_001778	XLOC_001778	CNBG_5274	conserved hypothetical protein	q1	q2	OK	16.4752	59.335	1.84859		-1.84859	-3.33787	0.000844224	0.0157097	yes
XLOC_003720	XLOC_003720	CNBG_1380	carnitine acetyltransferase	q1	q2	OK	8.65028	31.2034	1.85089		-1.85088	-3.29553	0.000982375	0.01739	yes
XLOC_005618	XLOC_005618	CNBG_3433	phosphate transporter	q1	q2	OK	8.99376	32.4623	1.85177		-1.85177	-3.26114	0.00110965	0.0189377	yes
XLOC_002015	XLOC_002015	CNBG_5548	acetate non-utilizing protein 9	q1	q2	OK	83.373	301.21	1.85312		-1.85312	-3.42069	0.000624616	0.0129059	yes
XLOC_005882	XLOC_005882	CNBG_3540	conserved hypothetical protein	q1	q2	OK	7.45024	26.9168	1.85315		-1.85315	-3.26784	0.00108371	0.0186494	yes
XLOC_000394	XLOC_000394	CNBG_0263	conserved hypothetical protein	q1	q2	OK	45.3884	164.536	1.858		-1.85801	-3.54612	0.000390946	0.00928948	yes
XLOC_000680	XLOC_000680	CNBG_3744	L-serine ammonia-lyase	q1	q2	OK	31.6154	114.735	1.8596		-1.85961	-3.39401	0.00068878	0.0137711	yes
XLOC_003122	XLOC_003122	CNBG_6032	conserved hypothetical protein	q1	q2	OK	38.3428	139.704	1.86534		-1.86535	-3.39772	0.000679499	0.0136443	yes
XLOC_003126	XLOC_003126	CNBG_6043	glutathione transferase	q1	q2	OK	18.6101	67.8957	1.86724		-1.86723	-3.19181	0.00141385	0.022476	yes
XLOC_001260	XLOC_001260	CNBG_4686	conserved hypothetical protein	q1	q2	OK	0.787304	2.87964	1.8709		-1.8709	-2.90531	0.0036689	0.0455149	yes
XLOC_003604	XLOC_003604	CNBG_1154	conserved hypothetical protein	q1	q2	OK	34.1303	125.337	1.87668		-1.87669	-3.48114	0.000499275	0.0112165	yes
XLOC_003269	XLOC_003269	CNBG_6174	transketolase	q1	q2	OK	223.836	827.227	1.88584		-1.88584	-3.17606	0.00149288	0.0234086	yes
XLOC_005484	XLOC_005484	CNBG_3171	conserved hypothetical protein	q1	q2	OK	11.7248	43.4252	1.88897		-1.88897	-3.46085	0.000538481	0.0117553	yes
XLOC_005040	XLOC_005040	CNBG_2663	conserved hypothetical protein	q1	q2	OK	27.7295	102.978	1.89285		-1.89284	-3.36991	0.00075194	0.0145171	yes
XLOC_001898	XLOC_001898	CNBG_5312	glucoamylase s1/s2	q1	q2	OK	3.55608	13.2104	1.89332		-1.89331	-3.37789	0.000730439	0.0142805	yes
XLOC_003160	XLOC_003160	CNBG_6044	protein-binding protein	q1	q2	OK	20.6918	76.9346	1.89457		-1.89457	-3.29762	0.000975094	0.0173107	yes
XLOC_000647	XLOC_000647	CNBG_3933	conserved hypothetical protein	q1	q2	OK	3.13662	11.6856	1.89744		-1.89745	-3.07406	0.00211167	0.0306239	yes
XLOC_003320	XLOC_003320	CNBG_1083	predicted protein	q1	q2	OK	1.20799	4.51278	1.9014		-1.90141	-2.92347	0.00346154	0.0437329	yes
XLOC_000764	XLOC_000764	CNBG_3910	conserved hypothetical protein	q1	q2	OK	14.0634	52.6675	1.90497		-1.90497	-3.24012	0.00119478	0.0199496	yes
XLOC_004989	XLOC_004989	CNBG_2550	predicted protein	q1	q2	OK	21.192	79.6893	1.91086		-1.91087	-2.98508	0.00283508	0.0378991	yes
XLOC_000682	XLOC_000682	CNBG_3748	cytoplasm protein	q1	q2	OK	29.0421	109.54	1.91524		-1.91524	-3.47414	0.00051249	0.0114189	yes
XLOC_003794	XLOC_003794	CNBG_1526	conserved hypothetical protein	q1	q2	OK	49.7621	187.893	1.91679		-1.91679	-3.74058	0.000183598	0.00482667	yes
XLOC_004519	XLOC_004519	CNBG_2052	acyl-coenzyme A oxidase I	q1	q2	OK	2.324	8.79012	1.91928		-1.91927	-3.10056	0.00193155	0.0288239	yes
XLOC_000781	XLOC_000781	CNBG_3937	conserved hypothetical protein	q1	q2	OK	7.88694	29.8797	1.92163		-1.92163	-3.21422	0.00130798	0.0211747	yes
XLOC_005076	XLOC_005076	CNBG_2744	short chain 3-hydroxyacyl-CoA dehydrogenase	q1	q2	OK	21.6595	82.4663	1.92881		-1.9288	-3.4768	0.000507428	0.0113583	yes
XLOC_004396	XLOC_004396	CNBG_2274	chitin synthase 2	q1	q2	OK	14.2949	54.4363	1.92907		-1.92907	-3.6939	0.000220837	0.00563774	yes
XLOC_005729	XLOC_005729	CNBG_3648	conserved hypothetical protein	q1	q2	OK	3750.01	14295	1.93054		-1.93054	-3.08855	0.00201138	0.029728	yes
XLOC_000119	XLOC_000119	CNBG_0229	conserved hypothetical protein	q1	q2	OK	12.5342	47.878	1.93349		-1.93349	-3.52099	0.000429933	0.00999164	yes
XLOC_005281	XLOC_005281	CNBG_3155	conserved hypothetical protein	q1	q2	OK	13.5938	51.9588	1.93442		-1.93442	-3.29125	0.000997435	0.017556	yes
XLOC_004914	XLOC_004914	CNBG_2844	conserved hypothetical protein	q1	q2	OK	3.63554	13.9345	1.93842		-1.93842	-3.44558	0.000569845	0.0120979	yes
XLOC_004243	XLOC_004243	CNBG_1971	conserved hypothetical protein	q1	q2	OK	18.7055	71.7445	1.93941		-1.93941	-3.72348	0.000196496	0.00510064	yes
XLOC_001010	XLOC_001010	CNBG_4425	conserved hypothetical protein	q1	q2	OK	34.2656	131.618	1.94152		-1.94152	-3.65678	0.000255407	0.00641424	yes
XLOC_005693	XLOC_005693	CNBG_3577	conserved hypothetical protein	q1	q2	OK	35.3841	136.757	1.95044		-1.95044	-3.80211	0.000143471	0.00392195	yes
XLOC_005148	XLOC_005148	CNBG_2881	conserved hypothetical protein	q1	q2	OK	27.7251	107.77	1.95869		-1.95869	-3.79032	0.000150454	0.00404132	yes
XLOC_003940	XLOC_003940	CNBG_1805	conserved hypothetical protein	q1	q2	OK	3.77881	14.7756	1.96721		-1.96721	-3.03596	0.00239772	0.0336662	yes
XLOC_005443	XLOC_005443	CNBG_3091	conserved hypothetical protein	q1	q2	OK	6.80697	26.6307	1.96801		-1.96801	-3.45443	0.000551462	0.0119124	yes
XLOC_001400	XLOC_001400	CNBG_4948	conserved hypothetical protein	q1	q2	OK	26.0922	102.355	1.97189		-1.97189	-3.73305	0.000189175	0.00493131	yes
XLOC_002706	XLOC_002706	CNBG_0976	conserved hypothetical protein	q1	q2	OK	39.4205	155.381	1.97879		-1.97879	-3.85326	0.000116558	0.00330549	yes
XLOC_001650	XLOC_001650	CNBG_5030	conserved hypothetical protein	q1	q2	OK	4.45005	17.6163	1.98502		-1.98502	-3.67979	0.000233425	0.00593457	yes
XLOC_004950	XLOC_004950	CNBG_2920	conserved hypothetical protein	q1	q2	OK	3.52483	13.9655	1.98625		-1.98624	-3.3244	0.000886089	0.0162441	yes
XLOC_005692	XLOC_005692	CNBG_3576	quinone oxidoreductase	q1	q2	OK	5.16036	20.5854	1.99608		-1.99608	-3.16973	0.00152582	0.0238043	yes
XLOC_003486	XLOC_003486	CNBG_1416	conserved hypothetical protein	q1	q2	OK	16.929	67.5674	1.99683		-1.99683	-3.82468	0.00013094	0.00367703	yes
XLOC_001171	XLOC_001171	CNBG_4518	conserved hypothetical protein	q1	q2	OK	3.18617	12.7207	1.99728		-1.99728	-3.11715	0.0018261	0.0275835	yes
XLOC_004152	XLOC_004152	CNBG_1804	conserved hypothetical protein	q1	q2	OK	7.71727	30.8305	1.9982		-1.9982	-3.29769	0.000974844	0.0173107	yes
XLOC_004723	XLOC_004723	CNBG_2472	conserved hypothetical protein	q1	q2	OK	21.1127	84.5813	2.00223		-2.00223	-3.89024	0.000100143	0.00294813	yes
XLOC_003338	XLOC_003338	CNBG_1120	conserved hypothetical protein	q1	q2	OK	54.9145	220.116	2.003		-2.003	-3.89617	9.77273e-05	0.00290269	yes
XLOC_002084	XLOC_002084	CNBG_5455	conserved hypothetical protein	q1	q2	OK	23.4883	94.2786	2.00499		-2.00499	-3.89748	9.71978e-05	0.00290091	yes
XLOC_001381	XLOC_001381	CNBG_4913	conserved hypothetical protein	q1	q2	OK	13.1471	53.1536	2.01542		-2.01542	-3.16034	0.00157585	0.0245228	yes
XLOC_003750	XLOC_003750	CNBG_1440	conserved hypothetical protein	q1	q2	OK	1328.01	5370.23	2.01572		-2.01572	-3.9187	8.90267e-05	0.0026969	yes
XLOC_003809	XLOC_003809	CNBG_1555	protein-l-isoaspartate O-methyltransferase	q1	q2	OK	14.4617	58.5115	2.01648		-2.01648	-3.38399	0.000714406	0.014101	yes
XLOC_001947	XLOC_001947	CNBG_5410	exonuclease	q1	q2	OK	18.3481	74.4061	2.01979		-2.01979	-3.91863	8.90528e-05	0.0026969	yes
XLOC_004225	XLOC_004225	CNBG_1942	myo-inositol oxygenase	q1	q2	OK	6.31703	25.8217	2.03126		-2.03127	-3.30508	0.000949488	0.0169536	yes
XLOC_000083	XLOC_000083	CNBG_0163	integral membrane protein	q1	q2	OK	1.4785	6.0651	2.03639		-2.0364	-2.96355	0.00304114	0.0399748	yes
XLOC_003726	XLOC_003726	CNBG_1392	acetyl-Coenzyme A acyltransferase 2	q1	q2	OK	3.74258	15.3528	2.03639		-2.0364	-3.27053	0.00107346	0.0185554	yes
XLOC_003014	XLOC_003014	CNBG_1061	conserved hypothetical protein	q1	q2	OK	4.33472	17.8277	2.04011		-2.04011	-3.31002	0.000932897	0.0167542	yes
XLOC_006062	XLOC_006062	CNBG_4163	conserved hypothetical protein	q1	q2	OK	6.07439	24.9999	2.04111		-2.04111	-3.37558	0.000736593	0.0143259	yes
XLOC_001074	XLOC_001074	CNBG_4574	beta DNA polymerase	q1	q2	OK	7.68944	31.6845	2.04283		-2.04283	-3.57646	0.000348275	0.00853827	yes
XLOC_001526	XLOC_001526	CNBG_5002	vacuolar membrane protein	q1	q2	OK	9.50627	39.1926	2.04363		-2.04363	-3.84255	0.000121762	0.00343491	yes
XLOC_004458	XLOC_004458	CNBG_2386	conserved hypothetical protein	q1	q2	OK	14.381	59.2969	2.04379		-2.04379	-3.71336	0.000204529	0.00528694	yes
XLOC_005720	XLOC_005720	CNBG_3627	phosphoribosyl-ATP diphosphatase	q1	q2	OK	77.4741	319.681	2.04484		-2.04485	-3.88533	0.00010219	0.00299209	yes
XLOC_000069	XLOC_000069	CNBG_0136	conserved hypothetical protein	q1	q2	OK	0.586357	2.43548	2.05435		-2.05435	-3.08238	0.00205353	0.0300632	yes
XLOC_001510	XLOC_001510	CNBG_4968	conserved hypothetical protein	q1	q2	OK	35.3917	147.417	2.05842		-2.05842	-3.99237	6.54161e-05	0.00209399	yes
XLOC_002384	XLOC_002384	CNBG_5750	phosphatidylinositol 3-kinase	q1	q2	OK	1.28167	5.35501	2.06287		-2.06286	-3.31689	0.00091024	0.0164429	yes
XLOC_003882	XLOC_003882	CNBG_1700	conserved hypothetical protein	q1	q2	OK	25.6497	108.831	2.08508		-2.08508	-4.00775	6.12993e-05	0.0019932	yes
XLOC_000398	XLOC_000398	CNBG_0269	predicted protein	q1	q2	OK	9.32515	39.8693	2.09608		-2.09608	-3.47215	0.000516315	0.0114189	yes
XLOC_005226	XLOC_005226	CNBG_3042	conserved hypothetical protein	q1	q2	OK	2.99633	12.8402	2.09939		-2.0994	-3.18504	0.00144733	0.0228685	yes
XLOC_000743	XLOC_000743	CNBG_3869	conserved hypothetical protein	q1	q2	OK	23.3148	100.591	2.10919		-2.10918	-3.92721	8.59355e-05	0.00264134	yes
XLOC_001758	XLOC_001758	CNBG_5238	conserved hypothetical protein	q1	q2	OK	35.3301	152.774	2.11243		-2.11243	-4.09295	4.25923e-05	0.00150089	yes
XLOC_002998	XLOC_002998	CNBG_1029	endoplasmic reticulum protein	q1	q2	OK	5.8789	25.4402	2.11349		-2.11349	-3.63085	0.000282488	0.00706563	yes
XLOC_002367	XLOC_002367	CNBG_5900	glucosidase	q1	q2	OK	8.30782	36.0439	2.11721		-2.11721	-3.74723	0.000178796	0.00472052	yes
XLOC_005880	XLOC_005880	CNBG_3537	protein-glutamine gamma-glutamyltransferase	q1	q2	OK	7.29881	31.702	2.11884		-2.11884	-3.70033	0.000215323	0.00551978	yes
XLOC_006010	XLOC_006010	CNBG_4054	conserved hypothetical protein	q1	q2	OK	16.6575	72.3921	2.11966		-2.11966	-3.99482	6.47429e-05	0.00208324	yes
XLOC_002300	XLOC_002300	CNBG_5632	calcineurin A catalytic subunit	q1	q2	OK	86.6053	378.665	2.1284		-2.12839	-3.85308	0.000116639	0.00330549	yes
XLOC_004202	XLOC_004202	CNBG_1896	formate dehydrogenase	q1	q2	OK	3.87218	16.9608	2.13099		-2.13099	-3.41181	0.000645325	0.0132014	yes
XLOC_004465	XLOC_004465	CNBG_2404	conserved hypothetical protein	q1	q2	OK	0.281131	1.23334	2.13326		-2.13326	-2.98451	0.00284029	0.0378991	yes
XLOC_000067	XLOC_000067	CNBG_0132	peroxisome targeting sequence binding protein	q1	q2	OK	2.73914	12.0352	2.13547		-2.13547	-3.56039	0.000370303	0.00893645	yes
XLOC_003712	XLOC_003712	CNBG_1362	conserved hypothetical protein	q1	q2	OK	13.7218	60.6392	2.14379		-2.14378	-3.46442	0.000531382	0.0116414	yes
XLOC_000629	XLOC_000629	CNBG_3894	conserved hypothetical protein	q1	q2	OK	57.8751	255.878	2.14444		-2.14444	-4.15118	3.30763e-05	0.00122362	yes
XLOC_005819	XLOC_005819	CNBG_3415	conserved hypothetical protein	q1	q2	OK	10.5638	46.7468	2.14573		-2.14574	-3.79613	0.000146971	0.00398241	yes
XLOC_005015	XLOC_005015	CNBG_2604	predicted protein	q1	q2	OK	4.74754	21.0191	2.14645		-2.14645	-3.338	0.000843847	0.0157097	yes
XLOC_000431	XLOC_000431	CNBG_0330	3-isopropylmalate dehydratase	q1	q2	OK	61.2912	271.484	2.14712		-2.14712	-3.99885	6.36516e-05	0.00205885	yes
XLOC_003125	XLOC_003125	CNBG_6040	membrane protein	q1	q2	OK	4.98695	22.1951	2.15401		-2.15401	-3.76928	0.000163718	0.00437857	yes
XLOC_004982	XLOC_004982	CNBG_2537	conserved hypothetical protein	q1	q2	OK	1.92662	8.58635	2.15598		-2.15597	-3.25221	0.00114512	0.0194355	yes
XLOC_005174	XLOC_005174	CNBG_2929	conserved hypothetical protein	q1	q2	OK	10.9795	48.9934	2.15778		-2.15778	-3.32775	0.000875513	0.016146	yes
XLOC_002731	XLOC_002731	CNBG_1020	uracil permease	q1	q2	OK	152.265	684.698	2.16889		-2.16888	-3.79833	0.000145672	0.00396458	yes
XLOC_001997	XLOC_001997	CNBG_5508	carboxypeptidase s	q1	q2	OK	11.9137	53.7972	2.1749		-2.17491	-3.96054	7.47814e-05	0.00232767	yes
XLOC_000360	XLOC_000360	CNBG_0194	endoplasmic reticulum protein	q1	q2	OK	7.93621	36.1349	2.18687		-2.18687	-3.73928	0.000184551	0.00483118	yes
XLOC_004860	XLOC_004860	CNBG_2726	nad-dependent malic enzyme	q1	q2	OK	6.62982	30.1997	2.18749		-2.18749	-3.82055	0.000133153	0.00370132	yes
XLOC_003457	XLOC_003457	CNBG_1360	conserved hypothetical protein	q1	q2	OK	7.2349	32.9766	2.1884		-2.1884	-3.19153	0.00141521	0.022476	yes
XLOC_004357	XLOC_004357	CNBG_2203	endoglucanase	q1	q2	OK	27.2859	124.448	2.18932		-2.18932	-4.02247	5.75918e-05	0.00190269	yes
XLOC_005609	XLOC_005609	CNBG_3416	conserved hypothetical protein	q1	q2	OK	62.3755	286.436	2.19916		-2.19916	-3.98207	6.83162e-05	0.00217556	yes
XLOC_005441	XLOC_005441	CNBG_3086	conserved hypothetical protein	q1	q2	OK	0.476008	2.18772	2.20037		-2.20037	-3.08165	0.00205859	0.0300661	yes
XLOC_004844	XLOC_004844	CNBG_2699	methylmalonate-semialdehyde dehydrogenase	q1	q2	OK	0.976676	4.51145	2.20764		-2.20764	-3.33296	0.000859287	0.0159167	yes
XLOC_000482	XLOC_000482	CNBG_0427	conserved hypothetical protein	q1	q2	OK	0.725895	3.35952	2.21042		-2.21042	-3.08316	0.00204814	0.0300632	yes
XLOC_001531	XLOC_001531	CNBG_5012	cystathionine gamma-lyase	q1	q2	OK	21.9415	102.075	2.21789		-2.2179	-4.16708	3.08522e-05	0.00115518	yes
XLOC_001077	XLOC_001077	CNBG_4579	predicted protein	q1	q2	OK	7.70591	36.2022	2.23204		-2.23204	-3.93944	8.16719e-05	0.00252284	yes
XLOC_001488	XLOC_001488	CNBG_4922	conserved hypothetical protein	q1	q2	OK	94.2447	443.485	2.2344		-2.2344	-4.30338	1.68215e-05	0.000670473	yes
XLOC_002216	XLOC_002216	CNBG_5733	conserved hypothetical protein	q1	q2	OK	25.4873	120.291	2.23868		-2.23868	-4.0899	4.31564e-05	0.00150633	yes
XLOC_001936	XLOC_001936	CNBG_5387	racemase	q1	q2	OK	1.09934	5.20447	2.24311		-2.24311	-3.36779	0.000757734	0.0145381	yes
XLOC_006088	XLOC_006088	CNBG_4221	conserved hypothetical protein	q1	q2	OK	0.812698	3.84832	2.24344		-2.24344	-3.06312	0.0021904	0.0314705	yes
XLOC_001240	XLOC_001240	CNBG_4650	conserved hypothetical protein	q1	q2	OK	2.62566	12.4521	2.24564		-2.24564	-3.56793	0.000359807	0.00875152	yes
XLOC_004492	XLOC_004492	CNBG_2450	UDP-glucose,sterol transferase	q1	q2	OK	9.40087	44.6027	2.24626		-2.24626	-4.12466	3.71281e-05	0.00134311	yes
XLOC_001926	XLOC_001926	CNBG_5365	cellulase	q1	q2	OK	72.5568	346.419	2.25533		-2.25534	-4.31417	1.60203e-05	0.000646885	yes
XLOC_005474	XLOC_005474	CNBG_3150	conserved hypothetical protein	q1	q2	OK	28.4061	137.301	2.27307		-2.27307	-4.09475	4.22617e-05	0.00150053	yes
XLOC_002906	XLOC_002906	CNBG_0840	predicted protein	q1	q2	OK	102.246	497.377	2.2823		-2.2823	-4.29682	1.73269e-05	0.00068619	yes
XLOC_001909	XLOC_001909	CNBG_5331	conserved hypothetical protein	q1	q2	OK	81.2305	395.174	2.2824		-2.28239	-4.39314	1.11723e-05	0.000482676	yes
XLOC_000043	XLOC_000043	CNBG_0083	conserved hypothetical protein	q1	q2	OK	4.33018	21.0924	2.28422		-2.28422	-4.01617	5.9152e-05	0.00193857	yes
XLOC_001197	XLOC_001197	CNBG_4561	conserved hypothetical protein	q1	q2	OK	30.451	148.893	2.28972		-2.28971	-4.39955	1.08476e-05	0.000471949	yes
XLOC_003276	XLOC_003276	CNBG_6190	conserved hypothetical protein	q1	q2	OK	48.5723	237.9	2.29215		-2.29215	-4.40177	1.07372e-05	0.000470458	yes
XLOC_006115	XLOC_006115	CNBG_4001	succinate:fumarate antiporter	q1	q2	OK	1.04684	5.12935	2.29273		-2.29274	-3.34895	0.000811184	0.015279	yes
XLOC_004911	XLOC_004911	CNBG_2838	conserved hypothetical protein	q1	q2	OK	23.2551	114.046	2.29399		-2.294	-3.85832	0.000114169	0.00328063	yes
XLOC_003243	XLOC_003243	CNBG_6158	2-nitropropane dioxygenase	q1	q2	OK	1.81609	8.91581	2.29553		-2.29553	-3.49626	0.000471829	0.0108363	yes
XLOC_006037	XLOC_006037	CNBG_4110	conserved hypothetical protein	q1	q2	OK	11.5731	56.838	2.29608		-2.29608	-4.09205	4.27576e-05	0.00150089	yes
XLOC_002517	XLOC_002517	CNBG_0607	succinate-semialdehyde dehydrogenase	q1	q2	OK	46.0494	228.908	2.31351		-2.31351	-4.44784	8.67381e-06	0.000399901	yes
XLOC_002984	XLOC_002984	CNBG_0997	conserved hypothetical protein	q1	q2	OK	21.484	107.367	2.32121		-2.32122	-4.1154	3.86508e-05	0.00138026	yes
XLOC_001293	XLOC_001293	CNBG_4750	cyclohydrolase	q1	q2	OK	164.631	830.717	2.33512		-2.33512	-6.30673	2.84998e-10	4.4018e-08	yes
XLOC_005752	XLOC_005752	CNBG_3692	multiple drug resistance protein	q1	q2	OK	45.6315	231.616	2.34364		-2.34363	-4.48196	7.39616e-06	0.000346163	yes
XLOC_000787	XLOC_000787	CNBG_3947	conserved hypothetical protein	q1	q2	OK	6.77962	34.5453	2.34921		-2.34921	-3.89954	9.63757e-05	0.00289033	yes
XLOC_003328	XLOC_003328	CNBG_1101	mitochondrion protein	q1	q2	OK	3.4251	17.5305	2.35565		-2.35565	-3.7076	0.00020923	0.00538592	yes
XLOC_003566	XLOC_003566	CNBG_1574	conserved hypothetical protein	q1	q2	OK	300.061	1536.26	2.35609		-2.35609	-5.32287	1.02145e-07	8.09041e-06	yes
XLOC_002480	XLOC_002480	CNBG_5842	galactose transporter	q1	q2	OK	0.187538	0.962665	2.35985		-2.35985	-3.23699	0.00120798	0.0201156	yes
XLOC_002406	XLOC_002406	CNBG_5787	glucose-methanol-choline oxidoreductase	q1	q2	OK	46.2196	239.343	2.3725		-2.3725	-4.52648	5.99754e-06	0.00029078	yes
XLOC_005757	XLOC_005757	CNBG_3700	hydrolase	q1	q2	OK	74.7485	392.244	2.39163		-2.39163	-4.32101	1.55314e-05	0.000635451	yes
XLOC_002286	XLOC_002286	CNBG_5726	isocitrate lyase	q1	q2	OK	3.4167	17.9624	2.39431		-2.3943	-3.96598	7.30938e-05	0.00229225	yes
XLOC_001593	XLOC_001593	CNBG_5139	cytoplasm protein	q1	q2	OK	22.5312	119.538	2.40747		-2.40747	-4.48508	7.28859e-06	0.000343732	yes
XLOC_003113	XLOC_003113	CNBG_6010	mannose-6-phosphate isomerase	q1	q2	OK	2.00199	10.6245	2.40789		-2.40789	-3.76493	0.000166598	0.00441734	yes
XLOC_005934	XLOC_005934	CNBG_3651	conserved hypothetical protein	q1	q2	OK	1.77742	9.62672	2.43726		-2.43726	-3.62652	0.000287262	0.00712732	yes
XLOC_004401	XLOC_004401	CNBG_2282	conserved hypothetical protein	q1	q2	OK	18.123	99.1733	2.45213		-2.45213	-4.30488	1.67075e-05	0.000670252	yes
XLOC_002421	XLOC_002421	CNBG_5818	predicted protein	q1	q2	OK	0.624397	3.42046	2.45366		-2.45365	-3.3641	0.000767946	0.0146431	yes
XLOC_003567	XLOC_003567	CNBG_1575	predicted protein	q1	q2	OK	123.048	677.512	2.46102		-2.46103	-4.61946	3.84744e-06	0.000203158	yes
XLOC_002413	XLOC_002413	CNBG_5798	conserved hypothetical protein	q1	q2	OK	1.06448	5.89302	2.46886		-2.46886	-3.81972	0.000133602	0.00370132	yes
XLOC_000643	XLOC_000643	CNBG_3919	xylitol dehydrogenase	q1	q2	OK	0.4273	2.38043	2.4779		-2.4779	-3.48682	0.000488798	0.0110346	yes
XLOC_001711	XLOC_001711	CNBG_5150	predicted protein	q1	q2	OK	0.640646	3.56896	2.4779		-2.4779	-3.24346	0.00118089	0.0197711	yes
XLOC_001876	XLOC_001876	CNBG_5267	conserved hypothetical protein	q1	q2	OK	126.46	708.921	2.48695		-2.48694	-4.53101	5.87016e-06	0.00029078	yes
XLOC_005391	XLOC_005391	CNBG_2992	alcohol dehydrogenase	q1	q2	OK	0.607772	3.41	2.48817		-2.48817	-3.52083	0.0004302	0.00999164	yes
XLOC_003362	XLOC_003362	CNBG_1164	conserved hypothetical protein	q1	q2	OK	5.48575	31.3508	2.51474		-2.51474	-4.42696	9.55693e-06	0.000430557	yes
XLOC_001514	XLOC_001514	CNBG_4976	thioredoxin domain-containing protein	q1	q2	OK	18.7373	108.084	2.52817		-2.52817	-4.80681	1.53359e-06	9.38068e-05	yes
XLOC_001867	XLOC_001867	CNBG_5250	conserved hypothetical protein	q1	q2	OK	5.71826	33.6117	2.55531		-2.55532	-4.42404	9.68719e-06	0.000430557	yes
XLOC_001639	XLOC_001639	CNBG_5011	predicted protein	q1	q2	OK	3.23126	19.001	2.55591		-2.55591	-3.81017	0.000138871	0.00381308	yes
XLOC_002890	XLOC_002890	CNBG_0798	arginase	q1	q2	OK	6.34678	37.7548	2.57256		-2.57256	-4.37137	1.23471e-05	0.000526073	yes
XLOC_003844	XLOC_003844	CNBG_1634	predicted protein	q1	q2	OK	5.74159	34.2041	2.57464		-2.57465	-4.36435	1.275e-05	0.000539517	yes
XLOC_001616	XLOC_001616	CNBG_4967	conserved hypothetical protein	q1	q2	OK	25.1189	149.909	2.57724		-2.57724	-4.68742	2.76667e-06	0.000153986	yes
XLOC_000308	XLOC_000308	CNBG_0086	predicted protein	q1	q2	OK	21.0891	126.351	2.58287		-2.58287	-4.03536	5.45179e-05	0.0018305	yes
XLOC_003730	XLOC_003730	CNBG_1399	peroxisome targeting signal receptor	q1	q2	OK	4.06977	24.4204	2.58507		-2.58507	-4.16933	3.05498e-05	0.00115083	yes
XLOC_004500	XLOC_004500	CNBG_2470	trehalose synthase	q1	q2	OK	32.8296	197.336	2.58758		-2.58759	-4.89527	9.81714e-07	6.45216e-05	yes
XLOC_004339	XLOC_004339	CNBG_2170	hexose transporter	q1	q2	OK	7.21262	43.6213	2.59644		-2.59644	-4.57972	4.65591e-06	0.000241716	yes
XLOC_004105	XLOC_004105	CNBG_1699	cytochrome P450	q1	q2	OK	168.608	1020.56	2.59761		-2.59762	-4.32412	1.53141e-05	0.000630736	yes
XLOC_002678	XLOC_002678	CNBG_0923	conserved hypothetical protein	q1	q2	OK	3.72816	22.5864	2.59892		-2.59892	-4.05397	5.03548e-05	0.00169996	yes
XLOC_004439	XLOC_004439	CNBG_2357	conserved hypothetical protein	q1	q2	OK	28.1377	175.077	2.63741		-2.63741	-4.44164	8.92744e-06	0.000405542	yes
XLOC_001787	XLOC_001787	CNBG_5291	conserved hypothetical protein	q1	q2	OK	5.51243	34.5477	2.64783		-2.64783	-4.65709	3.20708e-06	0.000175339	yes
XLOC_003637	XLOC_003637	CNBG_1217	conserved hypothetical protein	q1	q2	OK	121.349	772.751	2.67084		-2.67084	-4.81247	1.49076e-06	9.30296e-05	yes
XLOC_001468	XLOC_001468	CNBG_4875	R,R)-butanediol dehydrogenase	q1	q2	OK	17.2768	110.125	2.67223		-2.67223	-4.89873	9.64603e-07	6.40787e-05	yes
XLOC_005343	XLOC_005343	CNBG_3282	sn-glycerol-3-phosphate dehydrogenase NAD	q1	q2	OK	165.6	1057.25	2.67454		-2.67454	-4.68957	2.7378e-06	0.000153986	yes
XLOC_000909	XLOC_000909	CNBG_4445	conserved hypothetical protein	q1	q2	OK	16.0241	102.816	2.68174		-2.68175	-5.04945	4.43082e-07	3.11064e-05	yes
XLOC_003108	XLOC_003108	CNBG_6001	extracellular elastinolytic metalloproteinase	q1	q2	OK	63.6156	412.741	2.69778		-2.69778	-4.78125	1.7421e-06	0.000103487	yes
XLOC_000748	XLOC_000748	CNBG_3878	zinc-binding dehydrogenase	q1	q2	OK	179.716	1190.5	2.72777		-2.72778	-5.02392	5.06265e-07	3.47523e-05	yes
XLOC_002475	XLOC_002475	CNBG_5832	conserved hypothetical protein	q1	q2	OK	1.3917	9.26053	2.73424		-2.73425	-4.29167	1.77331e-05	0.000693385	yes
XLOC_000670	XLOC_000670	CNBG_3722	maltose porter	q1	q2	OK	2.28856	15.2763	2.73879		-2.73878	-4.44413	8.82498e-06	0.000403857	yes
XLOC_002103	XLOC_002103	CNBG_5496	conserved hypothetical protein	q1	q2	OK	28.9796	194.767	2.74864		-2.74864	-5.05465	4.31172e-07	3.09742e-05	yes
XLOC_005010	XLOC_005010	CNBG_2594	conserved hypothetical protein	q1	q2	OK	17.0009	114.441	2.75092		-2.75092	-4.80774	1.52642e-06	9.38068e-05	yes
XLOC_002284	XLOC_002284	CNBG_5722	oxidoreductase	q1	q2	OK	31.8007	216.183	2.76512		-2.76512	-5.01249	5.37314e-07	3.64783e-05	yes
XLOC_000905	XLOC_000905	CNBG_4441	endoglucanase E-4	q1	q2	OK	72.324	507.702	2.81143		-2.81144	-5.04997	4.41883e-07	3.11064e-05	yes
XLOC_000942	XLOC_000942	CNBG_4265	conserved hypothetical protein	q1	q2	OK	8.53853	60.7782	2.8315		-2.83149	-4.79603	1.61838e-06	9.8023e-05	yes
XLOC_003716	XLOC_003716	CNBG_1368	conserved hypothetical protein	q1	q2	OK	33.8979	244.09	2.84815		-2.84815	-5.3271	9.97906e-08	8.00657e-06	yes
XLOC_005952	XLOC_005952	CNBG_3685	conserved hypothetical protein	q1	q2	OK	0.314433	2.29906	2.87022		-2.87022	-3.89008	0.000100212	0.00294813	yes
XLOC_003363	XLOC_003363	CNBG_1165	conserved hypothetical protein	q1	q2	OK	59.9916	440.352	2.87583		-2.87582	-5.13661	2.79741e-07	2.08222e-05	yes
XLOC_003690	XLOC_003690	CNBG_1321	cytoplasm protein	q1	q2	OK	58.884	437.344	2.89282		-2.89282	-5.41836	6.0149e-08	5.16112e-06	yes
XLOC_005361	XLOC_005361	CNBG_2938	membrane transporter	q1	q2	OK	0.330459	2.48528	2.91086		-2.91087	-4.03223	5.52503e-05	0.00184506	yes
XLOC_000532	XLOC_000532	CNBG_0523	conserved hypothetical protein	q1	q2	OK	0.898542	6.94536	2.95039		-2.95039	-4.32823	1.5031e-05	0.000623233	yes
XLOC_003514	XLOC_003514	CNBG_1476	conserved hypothetical protein	q1	q2	OK	1.91945	15.1177	2.97747		-2.97747	-4.88898	1.01358e-06	6.56981e-05	yes
XLOC_004616	XLOC_004616	CNBG_2244	conserved hypothetical protein	q1	q2	OK	0.9128	7.22382	2.98439		-2.98439	-4.55032	5.35639e-06	0.000271244	yes
XLOC_005699	XLOC_005699	CNBG_3587	acid phosphatase	q1	q2	OK	5.19749	41.1707	2.98573		-2.98573	-5.21034	1.88493e-07	1.45563e-05	yes
XLOC_004643	XLOC_004643	CNBG_2305	conserved hypothetical protein	q1	q2	OK	1.80743	14.5826	3.01224		-3.01224	-4.53924	5.64572e-06	0.000283571	yes
XLOC_002364	XLOC_002364	CNBG_5894	conserved hypothetical protein	q1	q2	OK	1.50273	12.1277	3.01265		-3.01265	-4.63945	3.4933e-06	0.000187666	yes
XLOC_005299	XLOC_005299	CNBG_3190	conserved hypothetical protein	q1	q2	OK	3.43564	27.8771	3.02043		-3.02043	-4.8725	1.10193e-06	7.01829e-05	yes
XLOC_003170	XLOC_003170	CNBG_6063	multidrug efflux pump	q1	q2	OK	0.715853	5.82237	3.02387		-3.02387	-4.57491	4.7643e-06	0.000245282	yes
XLOC_003417	XLOC_003417	CNBG_1278	ATP-binding cassette transporter	q1	q2	OK	1.26666	10.5156	3.05343		-3.05343	-4.77392	1.80672e-06	0.000106304	yes
XLOC_003259	XLOC_003259	CNBG_6150	conserved hypothetical protein	q1	q2	OK	2.70899	23.3918	3.11017		-3.11018	-4.7131	2.43981e-06	0.00014087	yes
XLOC_001823	XLOC_001823	CNBG_5366	conserved hypothetical protein	q1	q2	OK	19.2185	167.412	3.12283		-3.12284	-5.70457	1.16635e-08	1.10857e-06	yes
XLOC_005793	XLOC_005793	CNBG_3365	tetracycline efflux protein	q1	q2	OK	8.05031	70.5265	3.13105		-3.13105	-5.63723	1.72808e-08	1.61759e-06	yes
XLOC_001066	XLOC_001066	CNBG_4553	exo-beta-1,3-glucanase	q1	q2	OK	0.952911	8.72725	3.19511		-3.19511	-5.0439	4.56138e-07	3.16631e-05	yes
XLOC_000485	XLOC_000485	CNBG_0431	Crg1 protein	q1	q2	OK	0.771237	7.2733	3.23736		-3.23736	-4.78138	1.74099e-06	0.000103487	yes
XLOC_003379	XLOC_003379	CNBG_1201	dityrosine transporter	q1	q2	OK	3.75524	36.0869	3.2645		-3.2645	-5.63055	1.79632e-08	1.65637e-06	yes
XLOC_002716	XLOC_002716	CNBG_0996	conserved hypothetical protein	q1	q2	OK	9.96255	95.9922	3.26833		-3.26833	-5.92856	3.05611e-09	3.49642e-07	yes
XLOC_001103	XLOC_001103	CNBG_4627	conserved hypothetical protein	q1	q2	OK	0.359029	3.50018	3.28526		-3.28526	-3.39743	0.000680226	0.0136443	yes
XLOC_002638	XLOC_002638	CNBG_0843	conserved hypothetical protein	q1	q2	OK	10.1023	103.783	3.36081		-3.36081	-6.04427	1.50085e-09	1.85445e-07	yes
XLOC_002299	XLOC_002299	CNBG_5746	hexose transporter	q1	q2	OK	10.1507	108.601	3.41937		-3.41939	-6.17609	6.57086e-10	8.82495e-08	yes
XLOC_003655	XLOC_003655	CNBG_1251	predicted protein	q1	q2	OK	3.76382	40.8871	3.44138		-3.44138	-4.90737	9.23073e-07	6.19864e-05	yes
XLOC_005310	XLOC_005310	CNBG_3216	medium-chain specific acyl-CoA dehydrogenase	q1	q2	OK	0.217061	2.39426	3.4634		-3.46341	-4.33935	1.42903e-05	0.000600582	yes
XLOC_004229	XLOC_004229	CNBG_1949	predicted protein	q1	q2	OK	17.947	201.301	3.48754		-3.48754	-5.88225	4.04738e-09	4.38679e-07	yes
XLOC_005319	XLOC_005319	CNBG_3235	tartrate transporter	q1	q2	OK	0.172214	1.99072	3.53102		-3.53102	-4.71007	2.47634e-06	0.000141656	yes
XLOC_003766	XLOC_003766	CNBG_1465	predicted protein	q1	q2	OK	1.09084	13.6731	3.64783		-3.64783	-3.79062	0.000150273	0.00404132	yes
XLOC_002699	XLOC_002699	CNBG_0962	predicted protein	q1	q2	OK	3.66455	47.158	3.6858		-3.68579	-5.36379	8.14919e-08	6.80347e-06	yes
XLOC_001578	XLOC_001578	CNBG_5108	conserved hypothetical protein	q1	q2	OK	101.133	1451.07	3.84279		-3.84279	-6.90062	5.17767e-12	9.69323e-10	yes
XLOC_001825	XLOC_001825	CNBG_5371	phosphoketolase	q1	q2	OK	1.25359	18.456	3.87995		-3.87995	-6.50292	7.87763e-11	1.35189e-08	yes
XLOC_003324	XLOC_003324	CNBG_1092	glycosyl hydrolase	q1	q2	OK	0.0662683	0.996766	3.91086		-3.91086	-3.45461	0.000551087	0.0119124	yes
XLOC_003826	XLOC_003826	CNBG_1598	conserved hypothetical protein	q1	q2	OK	21.7847	347.797	3.99685		-3.99686	-7.15105	8.6112e-13	1.9e-10	yes
XLOC_005204	XLOC_005204	CNBG_2993	aldo-keto reductase	q1	q2	OK	1.34438	21.7192	4.01396		-4.01396	-6.15562	7.47836e-10	9.83007e-08	yes
XLOC_002047	XLOC_002047	CNBG_5385	ABC transporter	q1	q2	OK	0.0869581	1.63092	4.22922		-4.22922	-5.9463	2.74276e-09	3.19712e-07	yes
XLOC_002747	XLOC_002747	CNBG_1055	conserved hypothetical protein	q1	q2	OK	1.75135	33.0455	4.23791		-4.23791	-6.93535	4.0523e-12	7.82346e-10	yes
XLOC_000354	XLOC_000354	CNBG_0181	predicted protein	q1	q2	OK	0.583031	11.0664	4.24647		-4.24647	-6.00719	1.88768e-09	2.27583e-07	yes
XLOC_003676	XLOC_003676	CNBG_1291	cystathionine beta-synthase	q1	q2	OK	0.19895	4.02322	4.33787		-4.33787	-5.49155	3.98419e-08	3.5673e-06	yes
XLOC_003296	XLOC_003296	CNBG_6189	kynurenine 3-monooxygenase	q1	q2	OK	1.40358	29.0749	4.37259		-4.37259	-7.01074	2.3706e-12	4.88185e-10	yes
XLOC_003009	XLOC_003009	CNBG_1051	conserved hypothetical protein	q1	q2	OK	3.69345	80.9663	4.45428		-4.45428	-7.77496	7.54843e-15	1.94309e-12	yes
XLOC_005027	XLOC_005027	CNBG_2634	conserved hypothetical protein	q1	q2	OK	0.800673	18.0648	4.49583		-4.49582	-7.10383	1.21345e-12	2.58506e-10	yes
XLOC_004162	XLOC_004162	CNBG_1823	multidrug resistance protein fnx1	q1	q2	OK	3.41084	80.6828	4.56406		-4.56406	-7.88871	3.08098e-15	8.65194e-13	yes
XLOC_003983	XLOC_003983	CNBG_1898	L-PSP endoribonuclease	q1	q2	OK	10.2146	305.758	4.90369		-4.90369	-8.24318	1.94885e-16	6.02001e-14	yes
XLOC_005957	XLOC_005957	CNBG_3699	conserved hypothetical protein	q1	q2	OK	30.2796	1131.83	5.22417		-5.22417	-8.75425	1.02999e-18	4.54521e-16	yes
XLOC_001005	XLOC_001005	CNBG_4409	predicted protein	q1	q2	OK	1.5226	59.7998	5.29553		-5.29553	-7.22542	4.9957e-13	1.14309e-10	yes
XLOC_004676	XLOC_004676	CNBG_2381	conserved hypothetical protein	q1	q2	OK	0.293545	15.8625	5.75589		-5.75589	-6.09384	1.10234e-09	1.38985e-07	yes
XLOC_000746	XLOC_000746	CNBG_3874	conserved hypothetical protein	q1	q2	OK	487.302	26527.4	5.76652		-5.76652	-16.417	0	0	yes
XLOC_001598	XLOC_001598	CNBG_5149	carbohydrate deacetylase	q1	q2	OK	0.144194	9.03695	5.96976		-5.96975	-5.35195	8.70104e-08	7.07303e-06	yes
XLOC_001579	XLOC_001579	CNBG_5109	conserved hypothetical protein	q1	q2	OK	87.2995	7272.17	6.38027		-6.38027	-11.1016	0	0	yes
XLOC_003584	XLOC_003584	CNBG_1111	ribose 5-phosphate isomerase	q1	q2	OK	0.130602	11.2412	6.42747		-6.42748	-4.2453	2.18304e-05	0.000842925	yes
XLOC_003555	XLOC_003555	CNBG_1556	conserved hypothetical protein	q1	q2	OK	0.281167	34.7729	6.95039		-6.95039	-6.26746	3.66985e-10	5.39818e-08	yes
XLOC_005541	XLOC_005541	CNBG_3279	conserved hypothetical protein	q1	q2	OK	0.219279	30.4539	7.11771		-7.11772	-9.40766	0	0	yes
XLOC_001016	XLOC_001016	CNBG_4374	conserved hypothetical protein	q1	q2	OK	58.2542	8186.61	7.13476		-7.13476	-11.111	0	0	yes
XLOC_005285	XLOC_005285	CNBG_3161	conserved hypothetical protein	q1	q2	OK	0	1.48277	1.79769e+308		#NUM!	1.79769e+308	0.00352682	0.0441142	yes
XLOC_003246	XLOC_003246	CNBG_6161	conserved hypothetical protein	q1	q2	OK	0	5.89117	1.79769e+308		#NUM!	1.79769e+308	0.00231938	0.032865	yes
XLOC_000694	XLOC_000694	CNBG_3774	predicted protein	q1	q2	OK	0.625094	0.0870581	-2.84402		2.84402	1.82509	0.0679868	0.302717	no
XLOC_002412	XLOC_002412	CNBG_5797	predicted protein	q1	q2	OK	0.740084	0.154609	-2.25906		2.25906	1.40055	0.161349	0.471846	no
XLOC_004731	XLOC_004731	CNBG_2493	MFS transporter	q1	q2	OK	0.945097	0.221131	-2.09556		2.09556	2.81604	0.00486197	0.0560397	no
XLOC_004045	XLOC_004045	CNBG_2025	conserved hypothetical protein	q1	q2	OK	2.06898	0.55935	-1.88709		1.8871	2.53835	0.0111376	0.0990979	no
XLOC_002737	XLOC_002737	CNBG_1036	predicted protein	q1	q2	NOTEST	0.278718	0.0776352	-1.84402		1.84402	1.10694	0.268321	1	no
XLOC_004857	XLOC_004857	CNBG_2722	conserved hypothetical protein	q1	q2	OK	0.393363	0.109569	-1.84402		1.84402	1.84205	0.0654673	0.296958	no
XLOC_003307	XLOC_003307	CNBG_7001,CNBG_7002	#N/A	q1	q2	OK	0.517099	0.144035	-1.84402		1.84402	2.41763	0.0156218	0.12331	no
XLOC_002268	XLOC_002268	CNBG_5694	conserved hypothetical protein	q1	q2	OK	67.0714	20.5725	-1.70498		1.70498	2.75623	0.00584718	0.0635984	no
XLOC_003227	XLOC_003227	CNBG_6126	conserved hypothetical protein	q1	q2	OK	6415.45	1970.16	-1.70324		1.70324	2.59279	0.00952016	0.0892497	no
XLOC_006073	XLOC_006073	CNBG_4188	mannitol-1-phosphate dehydrogenase	q1	q2	OK	19.2327	6.08496	-1.66024		1.66024	2.69522	0.00703425	0.071594	no
XLOC_000421	XLOC_000421	CNBG_0312	bud site selection protein	q1	q2	OK	51.957	16.7905	-1.62967		1.62967	2.79474	0.0051942	0.058345	no
XLOC_002474	XLOC_002474	CNBG_5830	tRNA methyltransferase	q1	q2	OK	24.1235	7.8826	-1.6137		1.6137	2.74637	0.00602592	0.0644085	no
XLOC_000798	XLOC_000798	CNBG_4254	conserved hypothetical protein	q1	q2	OK	29.8167	9.75488	-1.61192		1.61192	2.75041	0.00595214	0.0641751	no
XLOC_001013	XLOC_001013	CNBG_4430	predicted protein	q1	q2	OK	2934.33	970.117	-1.5968		1.5968	2.63823	0.00833409	0.0808289	no
XLOC_005632	XLOC_005632	CNBG_3459	CAN1 protein	q1	q2	OK	11.0306	3.69954	-1.57609		1.57609	2.41044	0.0159331	0.124917	no
XLOC_002997	XLOC_002997	CNBG_1026	conserved hypothetical protein	q1	q2	OK	10.0612	3.40875	-1.56149		1.56149	2.63917	0.008311	0.0807317	no
XLOC_002129	XLOC_002129	CNBG_5546	conserved hypothetical protein	q1	q2	OK	29.8108	10.1532	-1.55391		1.5539	2.82103	0.00478703	0.0554865	no
XLOC_004899	XLOC_004899	CNBG_2810	conserved hypothetical protein	q1	q2	OK	89.3234	30.5351	-1.54857		1.54857	2.75255	0.00591333	0.064027	no
XLOC_002210	XLOC_002210	CNBG_5711	conserved hypothetical protein	q1	q2	OK	332.342	114.854	-1.53287		1.53287	2.6467	0.00812819	0.0795816	no
XLOC_003606	XLOC_003606	CNBG_1156	Trp-Asp repeats containing protein	q1	q2	OK	47.7084	16.4982	-1.53194		1.53193	2.8176	0.00483845	0.0559441	no
XLOC_002909	XLOC_002909	CNBG_0845	predicted protein	q1	q2	OK	71.2265	24.6493	-1.53087		1.53087	2.43163	0.0150312	0.120915	no
XLOC_003710	XLOC_003710	CNBG_1359	conserved hypothetical protein	q1	q2	OK	31.3176	10.9669	-1.51382		1.51382	2.50121	0.012377	0.105907	no
XLOC_004817	XLOC_004817	CNBG_2655	BFR2 protein	q1	q2	OK	52.8152	18.6254	-1.50368		1.50368	2.7615	0.00575369	0.0629138	no
XLOC_000263	XLOC_000263	CNBG_0531	adenosylmethionine decarboxylase	q1	q2	OK	52.0809	18.3893	-1.50189		1.50189	2.74945	0.00596954	0.0641832	no
XLOC_004093	XLOC_004093	CNBG_1675	endopeptidase	q1	q2	OK	10.619	3.76684	-1.49522		1.49522	2.39858	0.016459	0.127493	no
XLOC_004096	XLOC_004096	CNBG_1680	conserved hypothetical protein	q1	q2	OK	96.3672	34.3659	-1.48756		1.48756	2.81253	0.00491536	0.0564444	no
XLOC_001944	XLOC_001944	CNBG_5404	small nucleolar ribonucleoprotein	q1	q2	OK	45.5103	16.2854	-1.48261		1.48261	2.84486	0.00444303	0.0525844	no
XLOC_005039	XLOC_005039	CNBG_2661	manganese superoxide dismutase	q1	q2	OK	5483.29	1972.41	-1.47508		1.47508	2.18369	0.0289853	0.185182	no
XLOC_003516	XLOC_003516	CNBG_1479	tRNA dihydrouridine synthase	q1	q2	OK	20.2724	7.30851	-1.47187		1.47187	2.48186	0.0130697	0.110609	no
XLOC_003634	XLOC_003634	CNBG_1212	electron carrier	q1	q2	OK	3587.95	1301.4	-1.46309		1.4631	2.74284	0.00609111	0.0649929	no
XLOC_001020	XLOC_001020	CNBG_4450	conserved hypothetical protein	q1	q2	OK	46.0784	16.7862	-1.45682		1.45681	2.52466	0.0115811	0.101775	no
XLOC_000082	XLOC_000082	CNBG_0162	cytoskeletal protein binding protein	q1	q2	OK	77.4494	28.4383	-1.44542		1.44542	2.78833	0.00529811	0.0592854	no
XLOC_000361	XLOC_000361	CNBG_0195	purine-specific oxidized base lesion DNA N-glycosylase	q1	q2	OK	64.8247	23.8089	-1.44504		1.44504	2.65535	0.00792263	0.0784392	no
XLOC_002999	XLOC_002999	CNBG_1030	glycogen synthase	q1	q2	OK	408.133	150.024	-1.44385		1.44385	2.58068	0.00986058	0.0911956	no
XLOC_000554	XLOC_000554	CNBG_3740	conserved hypothetical protein	q1	q2	OK	11.2558	4.15787	-1.43675		1.43675	2.4243	0.0153381	0.12227	no
XLOC_001692	XLOC_001692	CNBG_5115	conserved hypothetical protein	q1	q2	OK	104.155	38.493	-1.43606		1.43606	2.80182	0.0050816	0.0573932	no
XLOC_003558	XLOC_003558	CNBG_1560	conserved hypothetical protein	q1	q2	NOTEST	0.233823	0.0868398	-1.42899		1.42899	1.56975	0.116473	1	no
XLOC_003007	XLOC_003007	CNBG_1047	glycine hydroxymethyltransferase	q1	q2	OK	1425.21	530.745	-1.42508		1.42508	2.22701	0.0259467	0.171442	no
XLOC_005225	XLOC_005225	CNBG_3040	conserved hypothetical protein	q1	q2	OK	77.3222	28.862	-1.42171		1.42171	2.8289	0.0046708	0.0545486	no
XLOC_000590	XLOC_000590	CNBG_3805	conserved hypothetical protein	q1	q2	OK	120.448	45.1116	-1.41684		1.41684	2.56481	0.0103232	0.0943439	no
XLOC_005653	XLOC_005653	CNBG_3505	hypothetical protein	q1	q2	OK	644.651	242.371	-1.4113		1.4113	2.3734	0.0176254	0.13328	no
XLOC_005228	XLOC_005228	CNBG_3045	conserved hypothetical protein	q1	q2	OK	75.2708	28.3093	-1.41081		1.41081	2.72208	0.00648725	0.0679295	no
XLOC_001995	XLOC_001995	CNBG_5503	conserved hypothetical protein	q1	q2	OK	14.9836	5.68449	-1.39828		1.39828	2.24174	0.024978	0.166466	no
XLOC_000461	XLOC_000461	CNBG_0382	conserved hypothetical protein	q1	q2	OK	6.28406	2.38446	-1.39804		1.39803	2.17799	0.0294066	0.185736	no
XLOC_004208	XLOC_004208	CNBG_1907	conserved hypothetical protein	q1	q2	OK	1165.07	442.946	-1.39521		1.39521	2.77298	0.00555457	0.0609523	no
XLOC_003661	XLOC_003661	CNBG_1260	conserved hypothetical protein	q1	q2	OK	51.4777	19.6225	-1.39144		1.39144	2.35987	0.0182814	0.136569	no
XLOC_001924	XLOC_001924	CNBG_5361	conserved hypothetical protein	q1	q2	OK	246.274	94.3383	-1.38435		1.38435	2.77335	0.00554832	0.0609523	no
XLOC_003547	XLOC_003547	CNBG_1540	tafazzin exon 5 and exon 9 deleted variant short form	q1	q2	OK	41.5691	16.0008	-1.37737		1.37737	2.37153	0.0177145	0.13331	no
XLOC_003859	XLOC_003859	CNBG_1657	Gpg2 protein	q1	q2	OK	107.63	41.4688	-1.37598		1.37598	2.12749	0.0333794	0.200989	no
XLOC_002026	XLOC_002026	CNBG_5564	transcriptional regulatory protein	q1	q2	OK	122.721	47.3045	-1.37533		1.37533	2.74922	0.00597367	0.0641832	no
XLOC_000040	XLOC_000040	CNBG_0078	conserved hypothetical protein	q1	q2	OK	49.3119	19.0184	-1.37454		1.37454	2.63491	0.008416	0.081271	no
XLOC_002342	XLOC_002342	CNBG_5856	nucleolar GTP-binding protein 2	q1	q2	OK	72.7708	28.1166	-1.37194		1.37194	2.71898	0.00654827	0.0681064	no
XLOC_005075	XLOC_005075	CNBG_2741	conserved hypothetical protein	q1	q2	OK	83.5046	32.3138	-1.36971		1.36971	2.63181	0.00849307	0.0816021	no
XLOC_001156	XLOC_001156	CNBG_4735	conserved hypothetical protein	q1	q2	OK	115.369	44.7227	-1.36718		1.36718	2.72034	0.00652139	0.0679501	no
XLOC_001670	XLOC_001670	CNBG_5067	conserved hypothetical protein	q1	q2	OK	31.018	12.0341	-1.36598		1.36598	2.23843	0.0251931	0.167538	no
XLOC_005122	XLOC_005122	CNBG_2830	sulfate adenylyltransferase	q1	q2	OK	741.248	288.311	-1.36233		1.36233	2.28231	0.0224712	0.154671	no
XLOC_001918	XLOC_001918	CNBG_5349	small nuclear ribonucleoprotein	q1	q2	OK	172.037	67.227	-1.35561		1.35561	2.70498	0.00683079	0.0701007	no
XLOC_002903	XLOC_002903	CNBG_0825	bystin-family protein	q1	q2	OK	82.0679	32.0706	-1.35557		1.35557	2.59192	0.00954422	0.0892504	no
XLOC_001706	XLOC_001706	CNBG_5140	conserved hypothetical protein	q1	q2	OK	12.403	4.84844	-1.3551		1.3551	2.40044	0.0163755	0.127095	no
XLOC_004057	XLOC_004057	CNBG_1594	Cdc42 protein	q1	q2	OK	286.553	112.23	-1.35234		1.35234	2.6332	0.00845845	0.0813961	no
XLOC_001511	XLOC_001511	CNBG_4970	1,3-beta-glucanosyltransferase	q1	q2	OK	141.144	55.2947	-1.35196		1.35195	2.70959	0.00673671	0.0695976	no
XLOC_001440	XLOC_001440	CNBG_4815	conserved hypothetical protein	q1	q2	OK	10.5058	4.12329	-1.34931		1.34932	2.33982	0.0192928	0.14085	no
XLOC_002757	XLOC_002757	CNBG_1074	rRNA (adenine-N6,N6-)-dimethyltransferase	q1	q2	OK	56.3902	22.1449	-1.34847		1.34847	2.38857	0.016914	0.129325	no
XLOC_000289	XLOC_000289	CNBG_0046	eukaryotic translation initiation factor 3 subunit 7	q1	q2	OK	344.995	135.498	-1.34831		1.3483	2.57101	0.0101403	0.0928104	no
XLOC_000773	XLOC_000773	CNBG_3924	predicted protein	q1	q2	OK	65.8675	25.9744	-1.34248		1.34248	2.16119	0.0306807	0.191686	no
XLOC_002326	XLOC_002326	CNBG_5904	phosphatidyl-N-methylethanolamine N-methyltransferase	q1	q2	OK	554.798	218.95	-1.34136		1.34136	2.60921	0.00907521	0.0861239	no
XLOC_005331	XLOC_005331	CNBG_3262	hydroxymethylbilane synthase	q1	q2	OK	113.098	44.7643	-1.33715		1.33715	2.50825	0.012133	0.104709	no
XLOC_002097	XLOC_002097	CNBG_5480	conserved hypothetical protein	q1	q2	OK	1.85912	0.735887	-1.33706		1.33706	1.75666	0.0789754	0.325126	no
XLOC_005155	XLOC_005155	CNBG_2895	ATP-dependent rRNA helicase RRP3	q1	q2	OK	43.3496	17.228	-1.33126		1.33126	2.4278	0.0151905	0.121948	no
XLOC_006086	XLOC_006086	CNBG_4217	conserved hypothetical protein	q1	q2	OK	56.9192	22.6546	-1.32911		1.32911	2.47361	0.0133756	0.112219	no
XLOC_001812	XLOC_001812	CNBG_5344	adenylyl-sulfate kinase	q1	q2	OK	460.109	183.801	-1.32383		1.32383	2.65187	0.00800464	0.0787462	no
XLOC_004170	XLOC_004170	CNBG_1842	conserved hypothetical protein	q1	q2	OK	18.4431	7.38281	-1.32084		1.32084	2.04469	0.0408852	0.224125	no
XLOC_000982	XLOC_000982	CNBG_4357	predicted protein	q1	q2	OK	175.831	70.4163	-1.3202		1.32021	2.52335	0.0116244	0.10201	no
XLOC_004019	XLOC_004019	CNBG_1981	conserved hypothetical protein	q1	q2	OK	163.318	65.4084	-1.32014		1.32014	2.53587	0.0112168	0.0994903	no
XLOC_000726	XLOC_000726	CNBG_3841	glutamate-rich WD repeat containing	q1	q2	OK	38.4215	15.4069	-1.31834		1.31834	2.37139	0.0177212	0.13331	no
XLOC_001745	XLOC_001745	CNBG_5219	predicted protein	q1	q2	OK	40.0021	16.0768	-1.3151		1.3151	2.05913	0.0394814	0.220475	no
XLOC_002729	XLOC_002729	CNBG_1018	conserved hypothetical protein	q1	q2	OK	42.9082	17.3072	-1.30988		1.30988	2.5456	0.0109089	0.0979452	no
XLOC_000597	XLOC_000597	CNBG_3822	conserved hypothetical protein	q1	q2	OK	95.9005	38.7731	-1.30648		1.30648	2.5814	0.00984007	0.0911424	no
XLOC_004504	XLOC_004504	CNBG_2477	conserved hypothetical protein	q1	q2	OK	261.252	105.817	-1.30387		1.30387	2.54514	0.0109233	0.0979452	no
XLOC_006239	XLOC_006239	CNBG_4234	amino acid transporter	q1	q2	OK	37.2953	15.2444	-1.29072		1.29071	2.30959	0.0209108	0.147251	no
XLOC_001630	XLOC_001630	CNBG_4991	conserved hypothetical protein	q1	q2	OK	26.343	10.7877	-1.28803		1.28803	2.42472	0.01532	0.12227	no
XLOC_003169	XLOC_003169	CNBG_6062	conserved hypothetical protein	q1	q2	OK	22.8862	9.38728	-1.2857		1.2857	2.25229	0.0243037	0.163521	no
XLOC_000272	XLOC_000272	CNBG_0008	conserved hypothetical protein	q1	q2	OK	124.523	51.3033	-1.27929		1.27929	2.56051	0.010452	0.095099	no
XLOC_003538	XLOC_003538	CNBG_1515	WD repeat-containing protein JIP5	q1	q2	OK	68.2826	28.1518	-1.27829		1.27829	2.33709	0.0194344	0.14088	no
XLOC_001949	XLOC_001949	CNBG_5414	YjgF family translation initiation inhibitor	q1	q2	OK	3041.29	1254.97	-1.27703		1.27703	2.4013	0.0163368	0.127054	no
XLOC_000427	XLOC_000427	CNBG_0322	saccharopine dehydrogenase	q1	q2	OK	5.0219	2.0734	-1.27624		1.27623	2.05084	0.0402823	0.222555	no
XLOC_000872	XLOC_000872	CNBG_4388	conserved hypothetical protein	q1	q2	OK	32.4048	13.386	-1.27549		1.27548	2.11015	0.0348451	0.204051	no
XLOC_004666	XLOC_004666	CNBG_2352	conserved hypothetical protein	q1	q2	OK	20.0592	8.30614	-1.27202		1.27201	2.17844	0.0293733	0.185736	no
XLOC_001717	XLOC_001717	CNBG_5161	conserved hypothetical protein	q1	q2	OK	28.9085	12.0232	-1.26567		1.26567	2.46212	0.0138118	0.114077	no
XLOC_001813	XLOC_001813	CNBG_5346	nuclease	q1	q2	OK	50.3027	20.9256	-1.26536		1.26537	2.2554	0.0241083	0.162777	no
XLOC_004560	XLOC_004560	CNBG_2124	conserved hypothetical protein	q1	q2	OK	118.615	49.3775	-1.26436		1.26436	2.50898	0.012108	0.104709	no
XLOC_004832	XLOC_004832	CNBG_2680	conserved hypothetical protein	q1	q2	OK	656.92	273.95	-1.2618		1.26181	2.22057	0.0263803	0.172914	no
XLOC_003285	XLOC_003285	CNBG_6203	conserved hypothetical protein	q1	q2	OK	32.5105	13.5712	-1.26036		1.26036	2.41896	0.0155649	0.1232	no
XLOC_002800	XLOC_002800	CNBG_0625	conserved hypothetical protein	q1	q2	OK	2.24285	0.937098	-1.25906		1.25906	1.89497	0.058096	0.27737	no
XLOC_004356	XLOC_004356	CNBG_2202	predicted protein	q1	q2	OK	11.7919	4.92685	-1.25906		1.25906	1.78218	0.0747199	0.316829	no
XLOC_004958	XLOC_004958	CNBG_2489	predicted protein	q1	q2	OK	0.473394	0.197791	-1.25906		1.25906	1.36923	0.170928	0.487612	no
XLOC_005961	XLOC_005961	CNBG_3710	predicted protein	q1	q2	OK	2.58448	1.07984	-1.25906		1.25906	0.712569	0.476113	0.783335	no
XLOC_000570	XLOC_000570	CNBG_3772	mitochondrion protein	q1	q2	OK	14.7441	6.1603	-1.25906		1.25907	1.00772	0.313587	0.661907	no
XLOC_003317	XLOC_003317	CNBG_7013	apocytochrome b	q1	q2	OK	0.613982	0.256531	-1.25906		1.25906	1.64748	0.0994602	0.367283	no
XLOC_000212	XLOC_000212	CNBG_0430	conserved hypothetical protein	q1	q2	OK	132.477	55.3771	-1.25838		1.25838	2.40263	0.0162777	0.127054	no
XLOC_002568	XLOC_002568	CNBG_0714	conserved hypothetical protein	q1	q2	OK	31.9518	13.3914	-1.25458		1.25459	2.45894	0.0139346	0.114678	no
XLOC_005416	XLOC_005416	CNBG_3037	conserved hypothetical protein	q1	q2	OK	74.8805	31.4726	-1.2505		1.25049	2.35639	0.0184535	0.136861	no
XLOC_001378	XLOC_001378	CNBG_4910	ATP-dependent RNA helicase DBP9	q1	q2	OK	42.8964	18.0665	-1.24754		1.24754	2.35445	0.0185504	0.137251	no
XLOC_006076	XLOC_006076	CNBG_4194	cytoplasm protein	q1	q2	OK	25.9644	10.9554	-1.24489		1.24489	2.11324	0.0345802	0.203061	no
XLOC_003228	XLOC_003228	CNBG_6127	histone h2b	q1	q2	OK	7454.14	3146.3	-1.24439		1.24439	1.98598	0.0470352	0.243828	no
XLOC_001686	XLOC_001686	CNBG_5099	mitochondrion protein	q1	q2	OK	26.9591	11.4082	-1.2407		1.2407	2.14639	0.0318416	0.195723	no
XLOC_003192	XLOC_003192	CNBG_6105	mitochondrial inner membrane protein	q1	q2	OK	453.353	191.876	-1.24046		1.24046	2.47556	0.0133028	0.111968	no
XLOC_000031	XLOC_000031	CNBG_0058	predicted protein	q1	q2	OK	91.9929	38.9797	-1.2388		1.2388	2.3319	0.0197059	0.141892	no
XLOC_001489	XLOC_001489	CNBG_4923	peptidyl-diphthamide biosynthesis protein	q1	q2	OK	22.6982	9.6292	-1.23709		1.23709	2.12036	0.0339757	0.201697	no
XLOC_002578	XLOC_002578	CNBG_0729	WD repeat-containing protein	q1	q2	OK	37.9651	16.1065	-1.23704		1.23703	2.38727	0.0169739	0.129456	no
XLOC_003233	XLOC_003233	CNBG_6137	conserved hypothetical protein	q1	q2	OK	8.02524	3.40596	-1.23648		1.23648	1.98099	0.0475928	0.245432	no
XLOC_000832	XLOC_000832	CNBG_4317	predicted protein	q1	q2	OK	161.141	68.4264	-1.2357		1.2357	2.03431	0.04192	0.227576	no
XLOC_005660	XLOC_005660	CNBG_3516	phosphoinositide phospholipase C	q1	q2	OK	30.8037	13.0836	-1.23535		1.23534	2.23008	0.0257422	0.170456	no
XLOC_003343	XLOC_003343	CNBG_1128	myosin II light chain	q1	q2	OK	1615.73	686.508	-1.23484		1.23484	2.43248	0.0149957	0.120787	no
XLOC_006006	XLOC_006006	CNBG_4049	DNA-binding protein hexbp	q1	q2	OK	791.369	337.599	-1.22904		1.22904	2.29109	0.0219582	0.151742	no
XLOC_006157	XLOC_006157	CNBG_4089	brix domain-containing protein 2	q1	q2	OK	106.649	45.553	-1.22725		1.22725	2.30781	0.0210095	0.147251	no
XLOC_005024	XLOC_005024	CNBG_2628	conserved hypothetical protein	q1	q2	OK	43.2524	18.4896	-1.22607		1.22607	2.41522	0.0157258	0.123763	no
XLOC_005986	XLOC_005986	CNBG_4014	la ribonucleoprotein	q1	q2	OK	180.886	78.2574	-1.20879		1.20878	2.41998	0.0155214	0.123174	no
XLOC_001232	XLOC_001232	CNBG_4630	conserved hypothetical protein	q1	q2	OK	39.189	16.96	-1.20831		1.20831	2.1702	0.0299921	0.188687	no
XLOC_000349	XLOC_000349	CNBG_0170	glucose transporter	q1	q2	OK	38.2773	16.5759	-1.2074		1.2074	2.20814	0.0272343	0.176551	no
XLOC_003975	XLOC_003975	CNBG_1879	conserved hypothetical protein	q1	q2	OK	70.8131	30.6938	-1.20607		1.20607	2.38593	0.0170359	0.129456	no
XLOC_005994	XLOC_005994	CNBG_4027	ubiquinol-cytochrome c reductase iron-sulfur subunit	q1	q2	OK	1272.06	556.285	-1.19327		1.19327	2.09635	0.0360515	0.208588	no
XLOC_003203	XLOC_003203	CNBG_6128	histone H2A-1	q1	q2	OK	6224.75	2726.83	-1.19079		1.19079	1.81807	0.069054	0.305113	no
XLOC_000020	XLOC_000020	CNBG_0038	conserved hypothetical protein	q1	q2	OK	45.3151	19.8838	-1.1884		1.1884	2.14737	0.0317642	0.195652	no
XLOC_001083	XLOC_001083	CNBG_4589	WD repeat-containing protein	q1	q2	OK	37.6616	16.5447	-1.18673		1.18673	2.31984	0.0203495	0.145083	no
XLOC_001096	XLOC_001096	CNBG_4616	conserved hypothetical protein	q1	q2	OK	2966.83	1310.8	-1.17848		1.17847	2.29654	0.0216448	0.150249	no
XLOC_005551	XLOC_005551	CNBG_3298	conserved hypothetical protein	q1	q2	OK	3.83583	1.70374	-1.17083		1.17083	1.77946	0.0751639	0.317581	no
XLOC_001233	XLOC_001233	CNBG_4631	histone H4	q1	q2	OK	6415.24	2856.61	-1.1672		1.1672	1.82493	0.0680109	0.302717	no
XLOC_001606	XLOC_001606	CNBG_5164	predicted protein	q1	q2	OK	0.685872	0.305673	-1.16595		1.16595	1.50183	0.133142	0.42998	no
XLOC_001907	XLOC_001907	CNBG_5328	nucleus protein	q1	q2	OK	19.4394	8.66963	-1.16494		1.16494	1.98237	0.0474373	0.245245	no
XLOC_002458	XLOC_002458	CNBG_5804	conserved hypothetical protein	q1	q2	OK	233.987	104.381	-1.16457		1.16457	2.33664	0.0194579	0.14088	no
XLOC_005056	XLOC_005056	CNBG_2703	conserved hypothetical protein	q1	q2	OK	17.4233	7.83466	-1.15307		1.15308	1.8893	0.0588519	0.27958	no
XLOC_005050	XLOC_005050	CNBG_2690	conserved hypothetical protein	q1	q2	OK	119.894	54.0031	-1.15064		1.15065	2.30852	0.0209702	0.147251	no
XLOC_001087	XLOC_001087	CNBG_4602	deoxyhypusine hydroxylase	q1	q2	OK	69.8747	31.5459	-1.14732		1.14732	2.1343	0.0328184	0.199167	no
XLOC_003196	XLOC_003196	CNBG_6116	conserved hypothetical protein	q1	q2	OK	33.7585	15.2515	-1.1463		1.1463	2.28913	0.0220719	0.152358	no
XLOC_000745	XLOC_000745	CNBG_3872	RNA-binding protein	q1	q2	OK	59.1221	26.7658	-1.14331		1.14331	2.22149	0.026318	0.172914	no
XLOC_005580	XLOC_005580	CNBG_3354	ATP-dependent RNA helicase	q1	q2	OK	19.221	8.70814	-1.14225		1.14225	1.99436	0.0461129	0.24102	no
XLOC_003093	XLOC_003093	CNBG_5967	3-deoxy-7-phosphoheptulonate synthase	q1	q2	OK	147.338	66.8127	-1.14093		1.14094	2.27652	0.0228149	0.156037	no
XLOC_005718	XLOC_005718	CNBG_3623	conserved hypothetical protein	q1	q2	OK	33.5385	15.2209	-1.13976		1.13976	2.18624	0.0287983	0.184178	no
XLOC_001839	XLOC_001839	CNBG_5187	predicted protein	q1	q2	OK	50.2785	22.8304	-1.13898		1.13899	1.96074	0.0499098	0.252383	no
XLOC_002848	XLOC_002848	CNBG_0713	conserved hypothetical protein	q1	q2	OK	100.332	45.5738	-1.13851		1.13851	2.21614	0.0266816	0.173515	no
XLOC_005516	XLOC_005516	CNBG_3230	predicted protein	q1	q2	OK	3.36993	1.53192	-1.13738		1.13738	1.74034	0.0817991	0.330946	no
XLOC_001106	XLOC_001106	CNBG_4635	insulin degrading enzyme	q1	q2	OK	137.721	62.6573	-1.13619		1.13619	2.17889	0.0293402	0.185736	no
XLOC_004262	XLOC_004262	CNBG_2006	conserved hypothetical protein	q1	q2	OK	19.8149	9.01761	-1.13577		1.13577	1.88691	0.0591722	0.280557	no
XLOC_001439	XLOC_001439	CNBG_4814	conserved hypothetical protein	q1	q2	OK	112.182	51.1192	-1.13391		1.1339	2.27792	0.0227315	0.155933	no
XLOC_003315	XLOC_003315	CNBG_7011	cytochrome c oxidase subunit II	q1	q2	OK	0.675762	0.308012	-1.13353		1.13353	1.39897	0.161821	0.47263	no
XLOC_001290	XLOC_001290	CNBG_4746	conserved hypothetical protein	q1	q2	OK	19.9311	9.08782	-1.13301		1.13302	2.07791	0.0377177	0.213862	no
XLOC_003078	XLOC_003078	CNBG_5937	WD repeat-containing protein	q1	q2	OK	52.9999	24.1767	-1.13237		1.13237	2.14782	0.0317284	0.195627	no
XLOC_004132	XLOC_004132	CNBG_1762	dynein light chain type 1	q1	q2	OK	468.559	214.026	-1.13044		1.13044	1.97912	0.0478021	0.246101	no
XLOC_005274	XLOC_005274	CNBG_3138	conserved hypothetical protein	q1	q2	OK	165.425	75.7792	-1.12631		1.1263	1.94812	0.051401	0.257101	no
XLOC_005529	XLOC_005529	CNBG_3252	translation initiation factor	q1	q2	OK	278.023	127.389	-1.12596		1.12596	2.24467	0.0247892	0.165892	no
XLOC_000420	XLOC_000420	CNBG_0310	predicted protein	q1	q2	OK	1495.55	685.804	-1.1248		1.12481	2.08569	0.037007	0.211498	no
XLOC_005755	XLOC_005755	CNBG_3697	CTP synthase	q1	q2	OK	165.874	76.1181	-1.12378		1.12378	2.23946	0.0251262	0.167273	no
XLOC_002962	XLOC_002962	CNBG_0955	DNA clamp loader	q1	q2	OK	68.5207	31.445	-1.12371		1.12371	2.24839	0.0245514	0.164689	no
XLOC_001959	XLOC_001959	CNBG_5433	conserved hypothetical protein	q1	q2	OK	48.1737	22.1133	-1.12333		1.12333	2.06429	0.0389904	0.218612	no
XLOC_004649	XLOC_004649	CNBG_2317	conserved hypothetical protein	q1	q2	OK	69.2863	31.8574	-1.12094		1.12094	2.07278	0.0381929	0.215288	no
XLOC_003783	XLOC_003783	CNBG_1510	diphthamide biosynthesis protein 3	q1	q2	OK	84.0243	38.6682	-1.11966		1.11966	1.86467	0.0622279	0.287757	no
XLOC_002864	XLOC_002864	CNBG_0749	DNA-directed RNA polymerase I and III subunit RPAC1	q1	q2	OK	91.1828	41.9843	-1.11891		1.11891	2.13706	0.0325928	0.198793	no
XLOC_005401	XLOC_005401	CNBG_3010	conserved hypothetical protein	q1	q2	OK	0.749051	0.346497	-1.11222		1.11222	1.61793	0.105677	0.38189	no
XLOC_002967	XLOC_002967	CNBG_0963	conserved hypothetical protein	q1	q2	OK	60.9881	28.3154	-1.10694		1.10694	2.15482	0.0311756	0.193765	no
XLOC_003135	XLOC_003135	CNBG_6061	conserved hypothetical protein	q1	q2	OK	41.3168	19.2182	-1.10426		1.10426	1.8575	0.0632402	0.290482	no
XLOC_001582	XLOC_001582	CNBG_5114	conserved hypothetical protein	q1	q2	OK	47.3326	22.0726	-1.10058		1.10058	1.90832	0.0563502	0.272403	no
XLOC_001002	XLOC_001002	CNBG_4404	conserved hypothetical protein	q1	q2	OK	74.2894	34.6434	-1.10057		1.10058	2.18076	0.0292013	0.185736	no
XLOC_003528	XLOC_003528	CNBG_1499	glyoxal oxidase	q1	q2	OK	256.561	119.702	-1.09986		1.09985	2.10408	0.0353718	0.206352	no
XLOC_000094	XLOC_000094	CNBG_0184	glucose transporter	q1	q2	OK	7.83352	3.66397	-1.09625		1.09625	1.75296	0.0796089	0.32616	no
XLOC_000386	XLOC_000386	CNBG_0250	conserved hypothetical protein	q1	q2	OK	2.19973	1.03074	-1.09364		1.09365	1.72031	0.0853757	0.338712	no
XLOC_005805	XLOC_005805	CNBG_3383	GTP-binding protein	q1	q2	OK	118.273	55.4811	-1.09206		1.09205	2.19449	0.0282005	0.181293	no
XLOC_003847	XLOC_003847	CNBG_1638	electron transporter	q1	q2	OK	901.014	422.736	-1.09179		1.09179	1.90199	0.0571721	0.275085	no
XLOC_005567	XLOC_005567	CNBG_3330	conserved hypothetical protein	q1	q2	OK	6164.03	2902.59	-1.08653		1.08653	2.82912	0.00466764	0.0545486	no
XLOC_004791	XLOC_004791	CNBG_2611	ribonuclease P/MRP protein subunit	q1	q2	OK	33.2159	15.6698	-1.08388		1.08389	2.05633	0.0397507	0.221243	no
XLOC_002889	XLOC_002889	CNBG_0797	carbohydrate esterase family 4 protein	q1	q2	OK	721.997	340.653	-1.08369		1.08369	1.90231	0.0571309	0.275085	no
XLOC_002718	XLOC_002718	CNBG_0999	rab family GTP-binding protein	q1	q2	OK	103.929	49.2077	-1.07864		1.07864	2.16805	0.0301547	0.189325	no
XLOC_000553	XLOC_000553	CNBG_3738	methyltransferase	q1	q2	OK	199.03	94.2578	-1.0783		1.0783	2.1616	0.0306491	0.191686	no
XLOC_005635	XLOC_005635	CNBG_3463	predicted protein	q1	q2	OK	43.8795	20.806	-1.07655		1.07655	2.05851	0.0395413	0.220475	no
XLOC_000916	XLOC_000916	CNBG_4461	centromeric DNA binding protein	q1	q2	OK	92.6817	43.9558	-1.07623		1.07623	2.16131	0.030671	0.191686	no
XLOC_003575	XLOC_003575	CNBG_1095	conserved hypothetical protein	q1	q2	OK	70.8696	33.7844	-1.06881		1.06881	2.0076	0.0446859	0.236766	no
XLOC_002951	XLOC_002951	CNBG_0929	guanylate kinase	q1	q2	OK	581.033	277.078	-1.06833		1.06833	2.13692	0.0326047	0.198793	no
XLOC_003913	XLOC_003913	CNBG_1756	conserved hypothetical protein	q1	q2	OK	38.516	18.4011	-1.06567		1.06567	1.87637	0.0606049	0.284511	no
XLOC_000551	XLOC_000551	CNBG_3733	beta-fructofuranosidase	q1	q2	OK	408.176	195.234	-1.06398		1.06399	1.98465	0.0471838	0.244343	no
XLOC_000948	XLOC_000948	CNBG_4277	nuclear transport factor 2	q1	q2	OK	1522.38	728.859	-1.06261		1.06262	2.12848	0.0332975	0.200989	no
XLOC_002507	XLOC_002507	CNBG_0587	C2 domain-containing protein	q1	q2	OK	130.166	62.3325	-1.06229		1.0623	2.13501	0.0327604	0.199167	no
XLOC_002961	XLOC_002961	CNBG_0951	conserved hypothetical protein	q1	q2	OK	46.1549	22.1195	-1.06117		1.06117	1.83734	0.06616	0.298563	no
XLOC_001491	XLOC_001491	CNBG_4927	conserved hypothetical protein	q1	q2	OK	632.94	303.676	-1.05953		1.05954	2.0956	0.0361181	0.208588	no
XLOC_004611	XLOC_004611	CNBG_2236	conserved hypothetical protein	q1	q2	OK	77.5107	37.2151	-1.05851		1.05851	2.11913	0.0340795	0.201697	no
XLOC_003561	XLOC_003561	CNBG_1566	conserved hypothetical protein	q1	q2	OK	81.7087	39.2856	-1.05649		1.05649	2.03835	0.0415152	0.226218	no
XLOC_000919	XLOC_000919	CNBG_4465	galactose transporter	q1	q2	OK	2108.15	1014.24	-1.05557		1.05558	1.4777	0.139489	0.439004	no
XLOC_003249	XLOC_003249	CNBG_6169	ubiquinol-cytochrome c reductase complex protein	q1	q2	OK	9292.92	4475.11	-1.05421		1.05421	2.11942	0.0340552	0.201697	no
XLOC_003058	XLOC_003058	CNBG_5992	60S ribosomal protein L20	q1	q2	OK	2907.31	1400.25	-1.054		1.054	1.72305	0.0848789	0.33724	no
XLOC_005959	XLOC_005959	CNBG_3707	fatty acid elongase	q1	q2	OK	1053	507.174	-1.05396		1.05395	1.88912	0.0588755	0.27958	no
XLOC_002236	XLOC_002236	CNBG_5628	conserved hypothetical protein	q1	q2	OK	8.86762	4.27295	-1.05331		1.05331	1.62201	0.104802	0.380167	no
XLOC_005353	XLOC_005353	CNBG_3303	conserved hypothetical protein	q1	q2	OK	6676.67	3220.45	-1.05186		1.05187	1.52455	0.127372	0.420805	no
XLOC_005648	XLOC_005648	CNBG_3499	glutathione transferase	q1	q2	OK	20.9533	10.1099	-1.0514		1.05141	1.79585	0.0725191	0.311994	no
XLOC_005107	XLOC_005107	CNBG_2804	conserved hypothetical protein	q1	q2	OK	54.8299	26.4621	-1.05103		1.05104	2.00394	0.0450762	0.237888	no
XLOC_002248	XLOC_002248	CNBG_5654	conserved hypothetical protein	q1	q2	OK	201.003	97.0309	-1.0507		1.0507	1.94596	0.0516593	0.258004	no
XLOC_000213	XLOC_000213	CNBG_0433	conserved hypothetical protein	q1	q2	OK	89.9848	43.4734	-1.04955		1.04955	1.91985	0.0548763	0.268855	no
XLOC_003767	XLOC_003767	CNBG_1467	cyclin	q1	q2	OK	193.537	93.5956	-1.0481		1.0481	2.1066	0.0351519	0.205457	no
XLOC_002822	XLOC_002822	CNBG_0663	conserved hypothetical protein	q1	q2	OK	100.462	48.6022	-1.04756		1.04756	1.91176	0.0559068	0.271108	no
XLOC_000058	XLOC_000058	CNBG_0117	conserved hypothetical protein	q1	q2	OK	443.549	214.953	-1.04507		1.04507	2.07722	0.0377811	0.213943	no
XLOC_005231	XLOC_005231	CNBG_3049	aspartate-tRNA ligase	q1	q2	OK	41.288	20.057	-1.04162		1.04162	1.94879	0.0513203	0.256934	no
XLOC_003781	XLOC_003781	CNBG_1504	predicted protein	q1	q2	OK	183.762	89.2696	-1.0416		1.0416	1.82684	0.0677242	0.302531	no
XLOC_000891	XLOC_000891	CNBG_4419	conserved hypothetical protein	q1	q2	OK	38.6416	18.7879	-1.04035		1.04035	1.75251	0.0796869	0.32616	no
XLOC_004599	XLOC_004599	CNBG_2210	conserved hypothetical protein	q1	q2	OK	395.038	192.246	-1.03903		1.03904	1.88012	0.0600914	0.283184	no
XLOC_005057	XLOC_005057	CNBG_2706	iron-sulfur clusters transporter ATM1	q1	q2	OK	170.081	82.7785	-1.03889		1.03889	2.04954	0.0404091	0.222555	no
XLOC_000290	XLOC_000290	CNBG_0049	1-(5-phosphoribosyl)-5-[(5-phosphoribosylamino)methylideneamino]imidazole-4-carboxamide isomerase	q1	q2	OK	160.692	78.279	-1.0376		1.0376	2.02643	0.0427204	0.229901	no
XLOC_003407	XLOC_003407	CNBG_1261	conserved hypothetical protein	q1	q2	OK	94.1234	45.8527	-1.03755		1.03755	1.82397	0.068156	0.302927	no
XLOC_004918	XLOC_004918	CNBG_2855	succinate dehydrogenase flavoprotein subunit	q1	q2	OK	341.529	166.67	-1.03501		1.03501	1.91326	0.0557152	0.271019	no
XLOC_004760	XLOC_004760	CNBG_2551	D-aminoacylase	q1	q2	OK	213.671	104.521	-1.0316		1.0316	2.04277	0.0410749	0.224766	no
XLOC_005531	XLOC_005531	CNBG_3256	GTP binding protein	q1	q2	OK	30.46	14.9317	-1.02854		1.02854	2.01471	0.0439353	0.233797	no
XLOC_005188	XLOC_005188	CNBG_2962	40S ribosomal protein	q1	q2	OK	2757.99	1355.29	-1.02501		1.02502	1.63279	0.102514	0.375419	no
XLOC_000671	XLOC_000671	CNBG_3725	sugar transporter	q1	q2	OK	0.526685	0.258891	-1.0246		1.0246	1.33859	0.180703	0.501521	no
XLOC_005488	XLOC_005488	CNBG_3177	pol II transcription elongation factor	q1	q2	OK	48.7938	23.991	-1.02421		1.0242	1.95025	0.0511468	0.256273	no
XLOC_003688	XLOC_003688	CNBG_1318	conserved hypothetical protein	q1	q2	OK	199.117	98.0026	-1.02273		1.02272	1.98423	0.0472297	0.244376	no
XLOC_002842	XLOC_002842	CNBG_0704	conserved hypothetical protein	q1	q2	OK	239.995	118.373	-1.01967		1.01966	2.05061	0.040305	0.222555	no
XLOC_003666	XLOC_003666	CNBG_1273	60S ribosomal protein L7	q1	q2	OK	2959.97	1460.01	-1.0196		1.0196	1.52212	0.127979	0.421432	no
XLOC_005550	XLOC_005550	CNBG_3297	conserved hypothetical protein	q1	q2	OK	29.1572	14.3865	-1.01914		1.01914	1.7891	0.0735983	0.31423	no
XLOC_003927	XLOC_003927	CNBG_1775	cytoplasm protein	q1	q2	OK	74.9548	37.0233	-1.01759		1.01759	1.84127	0.0655819	0.297042	no
XLOC_002949	XLOC_002949	CNBG_0924	RNA polymerase II subunit 7	q1	q2	OK	309.13	152.831	-1.01628		1.01628	1.98636	0.046993	0.243828	no
XLOC_000780	XLOC_000780	CNBG_3936	phosphoprotein phosphatase	q1	q2	OK	28.8051	14.2454	-1.01583		1.01583	1.83026	0.0672117	0.30099	no
XLOC_005876	XLOC_005876	CNBG_3529	cytoplasm protein	q1	q2	OK	513.02	253.756	-1.01557		1.01557	1.86109	0.0627311	0.289003	no
XLOC_003059	XLOC_003059	CNBG_5995	ATP-dependent RNA helicase DBP7	q1	q2	OK	25.675	12.7013	-1.01539		1.01539	1.92338	0.0544318	0.267739	no
XLOC_003073	XLOC_003073	CNBG_6022	mitochondrion protein	q1	q2	OK	206.418	102.165	-1.01467		1.01467	2.45705	0.0140082	0.114931	no
XLOC_000858	XLOC_000858	CNBG_4365	conserved hypothetical protein	q1	q2	OK	417.956	207.282	-1.01176		1.01176	2.0167	0.0437264	0.233411	no
XLOC_000983	XLOC_000983	CNBG_4358	small monomeric GTPase	q1	q2	OK	174.669	86.6273	-1.01173		1.01173	1.90591	0.0566625	0.273699	no
XLOC_004561	XLOC_004561	CNBG_2125	RNA-binding protein	q1	q2	OK	263.874	130.976	-1.01055		1.01055	2.02218	0.0431575	0.231297	no
XLOC_000631	XLOC_000631	CNBG_3897	inositol-3-phosphate synthase	q1	q2	OK	890.366	444.001	-1.00384		1.00384	1.61411	0.106504	0.382772	no
XLOC_000047	XLOC_000047	CNBG_0097	Cas41 protein	q1	q2	OK	76.0719	37.9757	-1.00229		1.00229	1.84878	0.064489	0.294466	no
XLOC_001503	XLOC_001503	CNBG_4955	predicted protein	q1	q2	OK	32.849	16.4228	-1.00014		1.00015	1.52968	0.126095	0.4186	no
XLOC_002553	XLOC_002553	CNBG_0686	elongation factor 3	q1	q2	OK	912.722	456.771	-0.998705		0.998704	1.44844	0.147495	0.450681	no
XLOC_000712	XLOC_000712	CNBG_3812	conserved hypothetical protein	q1	q2	OK	220.155	110.221	-0.998124		0.99812	1.75249	0.0796892	0.32616	no
XLOC_000472	XLOC_000472	CNBG_0409	conserved hypothetical protein	q1	q2	OK	8379.53	4196.37	-0.997727		0.997727	1.82218	0.0684276	0.303479	no
XLOC_002045	XLOC_002045	CNBG_5600	cytochrome-c oxidase chain VI	q1	q2	OK	3072.95	1539.37	-0.997282		0.997284	1.96143	0.0498283	0.252383	no
XLOC_005454	XLOC_005454	CNBG_3112	conserved hypothetical protein	q1	q2	OK	9.1762	4.61322	-0.992123		0.992123	1.52164	0.1281	0.421432	no
XLOC_005792	XLOC_005792	CNBG_3363	conserved hypothetical protein	q1	q2	OK	36.5528	18.3965	-0.990554		0.990551	1.99087	0.0464957	0.242201	no
XLOC_003788	XLOC_003788	CNBG_1519	eukaryotic initiation factor 4F subunit P130	q1	q2	OK	63.4034	31.9113	-0.990493		0.990493	1.99135	0.0464424	0.242127	no
XLOC_005582	XLOC_005582	CNBG_3361	beta1-tubulin	q1	q2	OK	2074.89	1044.44	-0.9903		0.990305	1.39462	0.16313	0.474245	no
XLOC_002859	XLOC_002859	CNBG_0740	conserved hypothetical protein	q1	q2	OK	134.037	67.5328	-0.988973		0.988971	1.59809	0.110024	0.389975	no
XLOC_001737	XLOC_001737	CNBG_5200	proline dehydrogenase	q1	q2	OK	1.51452	0.763365	-0.988414		0.988416	1.45789	0.144872	0.446348	no
XLOC_000102	XLOC_000102	CNBG_0197	topoisomerase II alpha-4	q1	q2	OK	116.933	58.9629	-0.987801		0.987803	1.87906	0.0602357	0.283424	no
XLOC_004123	XLOC_004123	CNBG_1744	60S ribosomal protein L33-b	q1	q2	OK	971.88	491.328	-0.984091		0.984092	1.86921	0.0615936	0.286325	no
XLOC_002851	XLOC_002851	CNBG_0720	40S ribosomal protein S6-b	q1	q2	OK	3103.38	1569.83	-0.983236		0.983232	1.49646	0.134534	0.430506	no
XLOC_001931	XLOC_001931	CNBG_5375	60S ribosomal protein L6	q1	q2	OK	3700.51	1873.14	-0.982268		0.982265	1.48527	0.137471	0.435537	no
XLOC_005972	XLOC_005972	CNBG_3983	nuclear membrane protein	q1	q2	OK	61.2737	31.0198	-0.982076		0.982079	1.8415	0.065548	0.297042	no
XLOC_002345	XLOC_002345	CNBG_5863	PRT1 protein	q1	q2	OK	425.644	215.543	-0.981669		0.981672	1.6937	0.0903229	0.348007	no
XLOC_005608	XLOC_005608	CNBG_3413	conserved hypothetical protein	q1	q2	OK	60.8637	30.8821	-0.978812		0.978811	1.77479	0.0759328	0.319559	no
XLOC_004531	XLOC_004531	CNBG_2071	conserved hypothetical protein	q1	q2	OK	128.043	65.1955	-0.973788		0.973784	1.95176	0.0509668	0.255786	no
XLOC_005376	XLOC_005376	CNBG_2961	hypothetical protein	q1	q2	OK	1617.67	823.689	-0.973744		0.973746	1.85016	0.0642899	0.293775	no
XLOC_003359	XLOC_003359	CNBG_1160	ribosomal protein L35	q1	q2	OK	3439.36	1754.57	-0.971024		0.971023	1.67888	0.0931755	0.353935	no
XLOC_006095	XLOC_006095	CNBG_4237	conserved hypothetical protein	q1	q2	OK	178.031	90.8523	-0.970534		0.970534	1.93295	0.0532421	0.263989	no
XLOC_004013	XLOC_004013	CNBG_1959	40S ribosomal protein S2	q1	q2	OK	2202.81	1125.18	-0.969182		0.969189	1.53874	0.123869	0.416129	no
XLOC_005009	XLOC_005009	CNBG_2592	predicted protein	q1	q2	OK	10.7011	5.46878	-0.968472		0.968468	1.48472	0.137619	0.435782	no
XLOC_004269	XLOC_004269	CNBG_2027	flavin-containing monooxygenase	q1	q2	OK	1.94188	0.992706	-0.968013		0.968016	1.45527	0.145594	0.446423	no
XLOC_000028	XLOC_000028	CNBG_0052	conserved hypothetical protein	q1	q2	OK	72.6659	37.1847	-0.966568		0.966569	1.75964	0.0784684	0.324581	no
XLOC_003708	XLOC_003708	CNBG_1354	GTPase	q1	q2	OK	64.5606	33.0695	-0.965155		0.965153	1.93684	0.052765	0.262255	no
XLOC_005901	XLOC_005901	CNBG_3589	conserved hypothetical protein	q1	q2	OK	82.6842	42.4427	-0.962094		0.962095	1.88011	0.0600929	0.283184	no
XLOC_001741	XLOC_001741	CNBG_5208	conserved hypothetical protein	q1	q2	OK	219.63	112.782	-0.96154		0.961538	1.92369	0.0543935	0.267739	no
XLOC_001196	XLOC_001196	CNBG_4560	conserved hypothetical protein	q1	q2	OK	1299.16	667.671	-0.960369		0.96037	1.76023	0.0783688	0.324581	no
XLOC_003347	XLOC_003347	CNBG_1137	acetate-CoA ligase	q1	q2	OK	216.962	111.742	-0.957274		0.957271	1.85428	0.0636995	0.291724	no
XLOC_000419	XLOC_000419	CNBG_0305	isopentenyl-diphosphate Delta-isomerase	q1	q2	OK	381.094	196.392	-0.95641		0.956411	1.88316	0.0596793	0.281664	no
XLOC_002671	XLOC_002671	CNBG_0909	40S ribosomal protein mrp4	q1	q2	OK	206.854	106.602	-0.956387		0.956378	1.9184	0.0550599	0.269386	no
XLOC_005967	XLOC_005967	CNBG_3971	conserved hypothetical protein	q1	q2	OK	70.3842	36.3271	-0.954207		0.954205	1.52342	0.127654	0.420837	no
XLOC_003052	XLOC_003052	CNBG_5983	conserved hypothetical protein	q1	q2	OK	1.9092	0.985386	-0.954207		0.954207	1.41475	0.157143	0.466521	no
XLOC_002322	XLOC_002322	CNBG_5896	squalene monooxygenase	q1	q2	OK	241.474	124.664	-0.953816		0.953823	1.88451	0.0594962	0.281278	no
XLOC_004330	XLOC_004330	CNBG_2152	arginine-tRNA ligase	q1	q2	OK	132.433	68.3736	-0.953749		0.953751	1.91675	0.0552698	0.269713	no
XLOC_003368	XLOC_003368	CNBG_1176	conserved hypothetical protein	q1	q2	OK	90.706	46.8477	-0.953219		0.95322	1.91118	0.055981	0.271255	no
XLOC_000805	XLOC_000805	CNBG_4270	conserved hypothetical protein	q1	q2	OK	33.2207	17.1587	-0.953141		0.953142	1.72416	0.084679	0.336931	no
XLOC_001432	XLOC_001432	CNBG_4801	aspartate aminotransferase	q1	q2	OK	500.803	258.765	-0.952599		0.952601	1.7642	0.0776979	0.323899	no
XLOC_003765	XLOC_003765	CNBG_1464	conserved hypothetical protein	q1	q2	OK	64.7178	33.4666	-0.951442		0.951441	1.9124	0.0558249	0.271019	no
XLOC_002664	XLOC_002664	CNBG_0896	40S ribosomal protein S24	q1	q2	OK	3552.61	1839.13	-0.949856		0.949856	1.59402	0.110932	0.392296	no
XLOC_005786	XLOC_005786	CNBG_3353	conserved hypothetical protein	q1	q2	OK	195.077	101.013	-0.949498		0.949503	1.87758	0.0604383	0.284161	no
XLOC_001445	XLOC_001445	CNBG_4828	conserved hypothetical protein	q1	q2	OK	69.236	35.8709	-0.948706		0.948708	1.88638	0.0592433	0.280679	no
XLOC_000673	XLOC_000673	CNBG_3732	arsenite transporter	q1	q2	OK	101.779	52.7354	-0.948592		0.948596	1.87921	0.0602158	0.283424	no
XLOC_003273	XLOC_003273	CNBG_6180	predicted protein	q1	q2	OK	433.85	225.03	-0.947078		0.947079	1.9004	0.0573808	0.275232	no
XLOC_004068	XLOC_004068	CNBG_1615	UMP-CMP kinase	q1	q2	OK	870.303	451.439	-0.946985		0.946987	1.90374	0.0569443	0.274773	no
XLOC_004223	XLOC_004223	CNBG_1939	pre-mRNA splicing factor	q1	q2	OK	70.5345	36.5901	-0.946874		0.946876	1.90129	0.0572643	0.2751	no
XLOC_001322	XLOC_001322	CNBG_4805	ribosomal protein L13	q1	q2	OK	2606.9	1352.64	-0.946555		0.946557	2.38945	0.0168736	0.129325	no
XLOC_003672	XLOC_003672	CNBG_1285	conserved hypothetical protein	q1	q2	OK	19.4104	10.0744	-0.946134		0.946136	1.72303	0.0848831	0.33724	no
XLOC_004180	XLOC_004180	CNBG_1856	conserved hypothetical protein	q1	q2	OK	267.74	138.967	-0.946094		0.94609	1.89825	0.0576634	0.275731	no
XLOC_003919	XLOC_003919	CNBG_1764	conserved hypothetical protein	q1	q2	OK	22.3281	11.6145	-0.94293		0.942933	1.49867	0.133959	0.430298	no
XLOC_003591	XLOC_003591	CNBG_1127	ATP-dependent RNA helicase ded1	q1	q2	OK	87.8627	45.7265	-0.94222		0.94222	1.89171	0.0585297	0.278794	no
XLOC_003967	XLOC_003967	CNBG_1861	mitochondrion protein	q1	q2	OK	17.5395	9.14247	-0.939949		0.939952	1.56277	0.118107	0.406423	no
XLOC_004618	XLOC_004618	-	#N/A	q1	q2	OK	3739.69	1950.89	-0.938791		0.938786	1.82084	0.0686308	0.303726	no
XLOC_000808	XLOC_000808	CNBG_4276	conserved hypothetical protein	q1	q2	OK	50.3389	26.3012	-0.936546		0.936545	1.55205	0.120651	0.412165	no
XLOC_003393	XLOC_003393	CNBG_1225	conserved hypothetical protein	q1	q2	OK	3559.19	1860.43	-0.935915		0.935913	1.71717	0.0859476	0.340593	no
XLOC_004897	XLOC_004897	CNBG_2807	conserved hypothetical protein	q1	q2	OK	56.419	29.5857	-0.931284		0.931281	1.8369	0.066224	0.298563	no
XLOC_002582	XLOC_002582	CNBG_0737	centromere/microtubule-binding protein cbf5	q1	q2	OK	379.466	199.067	-0.930717		0.930717	1.73467	0.0827997	0.333032	no
XLOC_003062	XLOC_003062	CNBG_6002	conserved hypothetical protein	q1	q2	OK	189.918	99.6561	-0.930345		0.930347	1.8719	0.0612201	0.285646	no
XLOC_006130	XLOC_006130	CNBG_4029	arginine N-methyltransferase 3	q1	q2	OK	47.5514	25.0163	-0.926619		0.926619	1.77889	0.0752572	0.317581	no
XLOC_005051	XLOC_005051	CNBG_2691	nicotinamide mononucleotide permease	q1	q2	OK	0.811127	0.426765	-0.926486		0.926486	1.27877	0.20098	0.529715	no
XLOC_005210	XLOC_005210	CNBG_3008	predicted protein	q1	q2	OK	8.52201	4.48376	-0.926486		0.926485	1.35238	0.176254	0.495855	no
XLOC_005157	XLOC_005157	CNBG_2898	conserved hypothetical protein	q1	q2	OK	28.1468	14.8266	-0.924785		0.924783	1.71361	0.086601	0.341465	no
XLOC_003336	XLOC_003336	CNBG_1117	60S ribosomal protein L34-b	q1	q2	OK	4054.82	2136.2	-0.924592		0.924591	1.58312	0.113393	0.396405	no
XLOC_004620	XLOC_004620	CNBG_2250	conserved hypothetical protein	q1	q2	OK	115.667	61.0105	-0.922852		0.922848	1.80408	0.0712191	0.31029	no
XLOC_000021	XLOC_000021	CNBG_0040	DNA-directed RNA polymerase	q1	q2	OK	140.345	74.1564	-0.920333		0.920335	1.62154	0.104902	0.380167	no
XLOC_001138	XLOC_001138	CNBG_4701	zuotin	q1	q2	OK	281.218	148.615	-0.920113		0.920109	1.81043	0.0702293	0.307932	no
XLOC_002922	XLOC_002922	CNBG_0871	conserved hypothetical protein	q1	q2	OK	13.5564	7.17186	-0.918549		0.918555	1.57651	0.114909	0.398825	no
XLOC_005859	XLOC_005859	CNBG_3492	conserved hypothetical protein	q1	q2	OK	150.396	79.7069	-0.915985		0.91599	1.7918	0.0731653	0.313681	no
XLOC_000653	XLOC_000653	CNBG_3948	ribosomal protein L12	q1	q2	OK	3078	1631.29	-0.915976		0.91598	1.54682	0.121908	0.413166	no
XLOC_002146	XLOC_002146	CNBG_5583	conserved hypothetical protein	q1	q2	OK	47.2644	25.0737	-0.914577		0.914579	1.68396	0.0921892	0.352006	no
XLOC_003639	XLOC_003639	CNBG_1222	RNA-binding protein rnp24	q1	q2	OK	31.5302	16.7358	-0.913794		0.913797	1.6125	0.106854	0.383137	no
XLOC_004644	XLOC_004644	CNBG_2306	conserved hypothetical protein	q1	q2	OK	136.262	72.439	-0.911548		0.911545	1.70598	0.0880127	0.345059	no
XLOC_005583	XLOC_005583	CNBG_3362	predicted protein	q1	q2	OK	169.534	90.1433	-0.911282		0.911282	1.80678	0.0707974	0.309544	no
XLOC_004855	XLOC_004855	CNBG_2718	conserved hypothetical protein	q1	q2	OK	241.289	128.305	-0.911187		0.911185	1.83257	0.0668664	0.300289	no
XLOC_003194	XLOC_003194	CNBG_6110	conserved hypothetical protein	q1	q2	OK	216.889	115.351	-0.910926		0.910926	1.6155	0.106202	0.382143	no
XLOC_003438	XLOC_003438	CNBG_1319	conserved hypothetical protein	q1	q2	OK	62.5198	33.2537	-0.910798		0.910798	1.78647	0.0740234	0.315173	no
XLOC_004794	XLOC_004794	CNBG_2614	60S ribosomal protein L19	q1	q2	OK	3856.99	2052.83	-0.90986		0.909861	1.40515	0.159978	0.469394	no
XLOC_005257	XLOC_005257	CNBG_3103	conserved hypothetical protein	q1	q2	OK	134.413	71.589	-0.908865		0.908863	1.77907	0.0752286	0.317581	no
XLOC_003603	XLOC_003603	CNBG_1151	60S ribosomal protein L27	q1	q2	OK	3833.52	2042.52	-0.908317		0.90832	1.49416	0.135135	0.431676	no
XLOC_004212	XLOC_004212	CNBG_1914	diphthine synthase	q1	q2	OK	96.7971	51.5763	-0.908257		0.908256	1.7464	0.0807413	0.328171	no
XLOC_001052	XLOC_001052	CNBG_4517	ubiquinol-cytochrome C reductase complex core protein 2	q1	q2	OK	610.475	325.42	-0.907628		0.907629	1.63431	0.102194	0.37447	no
XLOC_003131	XLOC_003131	CNBG_6056	nucleolus protein	q1	q2	OK	13.7796	7.34567	-0.907562		0.907568	1.68924	0.0911726	0.349853	no
XLOC_000567	XLOC_000567	CNBG_3766	cell division protein	q1	q2	OK	35.2135	18.7822	-0.90676		0.906763	1.80838	0.0705473	0.308669	no
XLOC_005455	XLOC_005455	CNBG_3115	serine/threonine-protein kinase	q1	q2	OK	237.271	126.581	-0.906472		0.906475	1.63541	0.101962	0.373872	no
XLOC_000833	XLOC_000833	CNBG_4318	ribosomal protein L4	q1	q2	OK	2363.85	1262.22	-0.905173		0.905175	1.46156	0.143862	0.445379	no
XLOC_000903	XLOC_000903	CNBG_4438	conserved hypothetical protein	q1	q2	OK	102.828	55.1107	-0.899834		0.899829	1.74947	0.0802106	0.32709	no
XLOC_003176	XLOC_003176	CNBG_6074	conserved hypothetical protein	q1	q2	OK	3.28348	1.7598	-0.899812		0.899814	1.39326	0.163542	0.475019	no
XLOC_005499	XLOC_005499	CNBG_3199	conserved hypothetical protein	q1	q2	OK	30.2531	16.2398	-0.897554		0.897549	1.57956	0.114207	0.397234	no
XLOC_000585	XLOC_000585	CNBG_3797	histone H4	q1	q2	OK	5080.8	2727.4	-0.897526		0.897529	1.49501	0.134912	0.4313	no
XLOC_001983	XLOC_001983	CNBG_5484	nam9 protein	q1	q2	OK	205.57	110.39	-0.897021		0.89702	1.80216	0.071521	0.310948	no
XLOC_003616	XLOC_003616	CNBG_1178	conserved hypothetical protein	q1	q2	OK	30.0525	16.142	-0.896666		0.896666	1.58113	0.113849	0.396931	no
XLOC_006046	XLOC_006046	CNBG_4127	conserved hypothetical protein	q1	q2	OK	28.7672	15.4535	-0.896492		0.896491	1.71443	0.0864493	0.341268	no
XLOC_001428	XLOC_001428	CNBG_4791	cytoplasm protein	q1	q2	OK	57.1089	30.6823	-0.896306		0.896309	1.70465	0.0882589	0.345198	no
XLOC_002919	XLOC_002919	CNBG_0867	ribosomal protein s21	q1	q2	OK	5183.15	2784.8	-0.896257		0.896255	1.56293	0.11807	0.406423	no
XLOC_004411	XLOC_004411	CNBG_2301	ATP synthase subunit E domain-containing protein	q1	q2	OK	2507.22	1348.36	-0.89488		0.894883	1.80151	0.0716229	0.311028	no
XLOC_004876	XLOC_004876	CNBG_2764	DNA-directed RNA polymerase I	q1	q2	OK	216.107	116.323	-0.893606		0.893609	1.67957	0.0930418	0.353935	no
XLOC_001421	XLOC_001421	CNBG_4780	conserved hypothetical protein	q1	q2	OK	166.492	89.6486	-0.893097		0.8931	1.76697	0.077234	0.322182	no
XLOC_005596	XLOC_005596	CNBG_3392	conserved hypothetical protein	q1	q2	OK	8.17004	4.39971	-0.892934		0.892935	1.41296	0.157669	0.467183	no
XLOC_000284	XLOC_000284	CNBG_0037	conserved hypothetical protein	q1	q2	OK	27.8106	14.9777	-0.892817		0.892819	1.69515	0.090047	0.348007	no
XLOC_003684	XLOC_003684	CNBG_1307	conserved hypothetical protein	q1	q2	OK	57.3209	30.873	-0.892714		0.892716	1.65083	0.0987725	0.365639	no
XLOC_001157	XLOC_001157	CNBG_4496	nucleus protein	q1	q2	OK	44.9162	24.1984	-0.892327		0.892324	1.63044	0.103008	0.375933	no
XLOC_000425	XLOC_000425	CNBG_0319	conserved hypothetical protein	q1	q2	OK	385.339	207.62	-0.892182		0.892183	2.20075	0.0277538	0.179355	no
XLOC_002542	XLOC_002542	CNBG_0660	conserved hypothetical protein	q1	q2	OK	213.465	115.069	-0.891507		0.8915	1.62736	0.10366	0.377378	no
XLOC_003189	XLOC_003189	CNBG_6097	conserved hypothetical protein	q1	q2	OK	32.4225	17.4795	-0.89133		0.891331	1.24533	0.21301	0.546729	no
XLOC_003610	XLOC_003610	CNBG_1166	ATP-dependent RNA helicase DBP4	q1	q2	OK	30.0829	16.2281	-0.89045		0.89045	1.69321	0.0904152	0.348007	no
XLOC_003821	XLOC_003821	CNBG_1584	mitochondrion protein	q1	q2	OK	583.651	314.862	-0.890387		0.890386	2.24382	0.0248437	0.165929	no
XLOC_002225	XLOC_002225	CNBG_5603	Ras2 protein	q1	q2	OK	1398.56	754.512	-0.890327		0.890326	1.42926	0.152928	0.460424	no
XLOC_002887	XLOC_002887	CNBG_0793	60S ribosomal protein L18-A	q1	q2	OK	3285.3	1772.41	-0.890313		0.890313	1.37074	0.170456	0.486861	no
XLOC_002646	XLOC_002646	CNBG_0855	NADH-ubiquinone oxidoreductase 51 kDa subunit	q1	q2	OK	424.33	228.998	-0.88985		0.889852	1.68164	0.0926387	0.353503	no
XLOC_003823	XLOC_003823	CNBG_1588	nucleolar protein NOP58	q1	q2	OK	155.554	84.0203	-0.888604		0.888606	1.78342	0.0745183	0.316423	no
XLOC_001549	XLOC_001549	CNBG_5051	conserved hypothetical protein	q1	q2	OK	9460.48	5111.94	-0.888043		0.888042	1.76763	0.0771223	0.322182	no
XLOC_006135	XLOC_006135	CNBG_4041	60S ribosomal protein L21-a	q1	q2	OK	2570.39	1389.26	-0.887664		0.887671	1.52106	0.128244	0.421432	no
XLOC_004195	XLOC_004195	CNBG_1884	predicted protein	q1	q2	OK	3.10085	1.67664	-0.887093		0.887091	1.16151	0.245434	0.585306	no
XLOC_002597	XLOC_002597	CNBG_0767	ran GTPase activator	q1	q2	OK	141.234	76.388	-0.88667		0.88667	1.77929	0.075193	0.317581	no
XLOC_002141	XLOC_002141	CNBG_5572	chaperonin	q1	q2	OK	2241.31	1212.35	-0.88654		0.886536	1.7785	0.0753221	0.317638	no
XLOC_003349	XLOC_003349	CNBG_1139	conserved hypothetical protein	q1	q2	OK	11.1709	6.04279	-0.886459		0.886459	1.39699	0.162416	0.473304	no
XLOC_005383	XLOC_005383	CNBG_2976	60S ribosomal protein L23	q1	q2	OK	3686.81	1998.69	-0.883322		0.883318	1.4655	0.142783	0.44346	no
XLOC_000295	XLOC_000295	CNBG_0061	predicted protein	q1	q2	OK	80.3688	43.5796	-0.882983		0.882983	1.67613	0.0937131	0.354754	no
XLOC_006080	XLOC_006080	CNBG_4201	ATP-dependent RNA helicase DBP3	q1	q2	OK	69.3833	37.6358	-0.882485		0.882483	1.75137	0.079882	0.326294	no
XLOC_003598	XLOC_003598	CNBG_1141	DNA-directed RNA polymerase II polypeptide	q1	q2	OK	110.689	60.0446	-0.882401		0.882405	1.60813	0.107808	0.385438	no
XLOC_001568	XLOC_001568	CNBG_5090	protein kinase	q1	q2	OK	3.64504	1.97984	-0.88055		0.880551	1.32181	0.186232	0.508811	no
XLOC_002843	XLOC_002843	CNBG_0705	aconitase	q1	q2	OK	167.335	90.9096	-0.880235		0.880235	1.71552	0.0862499	0.34112	no
XLOC_005425	XLOC_005425	CNBG_3058	60S ribosomal protein L3	q1	q2	OK	2009.62	1093.13	-0.878449		0.878458	1.29313	0.195968	0.521848	no
XLOC_004847	XLOC_004847	CNBG_2705	conserved hypothetical protein	q1	q2	OK	9.92322	5.39954	-0.877972		0.877972	1.32344	0.185688	0.508811	no
XLOC_005211	XLOC_005211	CNBG_3009	sugar transporter	q1	q2	OK	3.25429	1.77172	-0.877191		0.877192	1.35292	0.17608	0.495817	no
XLOC_003386	XLOC_003386	CNBG_1213	conserved hypothetical protein	q1	q2	OK	1359	739.995	-0.876956		0.876958	1.65186	0.0985634	0.365575	no
XLOC_000706	XLOC_000706	CNBG_3802	DNA-directed DNA polymerase	q1	q2	OK	38.4766	20.9573	-0.876526		0.876528	1.75131	0.079893	0.326294	no
XLOC_001275	XLOC_001275	CNBG_4719	conserved hypothetical protein	q1	q2	OK	740.22	403.26	-0.876245		0.876244	1.74382	0.0811909	0.329501	no
XLOC_002355	XLOC_002355	CNBG_5879	conserved hypothetical protein	q1	q2	OK	2040.63	1111.93	-0.875954		0.875949	1.64186	0.100618	0.370012	no
XLOC_003704	XLOC_003704	CNBG_1349	conserved hypothetical protein	q1	q2	OK	445.394	242.799	-0.87532		0.87532	1.69893	0.0893327	0.347161	no
XLOC_001769	XLOC_001769	CNBG_5254	mitochondrial intermembrane space import and assembly protein 40	q1	q2	OK	159.795	87.2331	-0.873274		0.873275	1.68704	0.0915949	0.35082	no
XLOC_001390	XLOC_001390	CNBG_4932	60S ribosomal protein L13/L16	q1	q2	OK	2724.24	1489.93	-0.870613		0.870609	1.40463	0.160131	0.469525	no
XLOC_002663	XLOC_002663	CNBG_0891	ubiquinol-cytochrome-c reductase	q1	q2	OK	2014.08	1102.26	-0.869659		0.869656	1.64382	0.100213	0.369401	no
XLOC_002952	XLOC_002952	CNBG_0932	conserved hypothetical protein	q1	q2	OK	160.903	88.0843	-0.869231		0.869234	1.6998	0.0891682	0.34716	no
XLOC_004683	XLOC_004683	CNBG_2393	conserved hypothetical protein	q1	q2	OK	19.0108	10.4116	-0.868626		0.868627	1.47059	0.141401	0.441659	no
XLOC_005970	XLOC_005970	CNBG_3980	conserved hypothetical protein	q1	q2	OK	110.513	60.5464	-0.868104		0.868103	1.70819	0.0876019	0.344497	no
XLOC_004303	XLOC_004303	CNBG_2102	conserved hypothetical protein	q1	q2	OK	41.1832	22.5771	-0.867195		0.867196	1.5587	0.119067	0.408665	no
XLOC_005375	XLOC_005375	CNBG_2959	conserved hypothetical protein	q1	q2	OK	808.02	443.009	-0.867055		0.867055	2.15154	0.0314339	0.195174	no
XLOC_005427	XLOC_005427	CNBG_3064	GMP synthase	q1	q2	OK	108.151	59.2952	-0.867055		0.86706	1.74282	0.0813659	0.329841	no
XLOC_001060	XLOC_001060	CNBG_4538	conserved hypothetical protein	q1	q2	OK	179.108	98.2238	-0.866682		0.866685	1.73263	0.0831612	0.333834	no
XLOC_001532	XLOC_001532	CNBG_5013	60S ribosomal protein L17	q1	q2	OK	3235.76	1776.01	-0.865467		0.865465	1.39106	0.164206	0.476274	no
XLOC_003201	XLOC_003201	CNBG_6123	cytoplasm protein	q1	q2	OK	38.6725	21.2442	-0.864241		0.864239	1.54906	0.121368	0.412664	no
XLOC_002789	XLOC_002789	CNBG_0599	copper/zinc superoxide dismutase	q1	q2	OK	977.051	536.747	-0.864192		0.864192	1.73271	0.0831474	0.333834	no
XLOC_004055	XLOC_004055	CNBG_1591	predicted protein	q1	q2	OK	106.474	58.5479	-0.862807		0.862812	1.5798	0.114153	0.397234	no
XLOC_000046	XLOC_000046	CNBG_0095	60S ribosomal protein L19	q1	q2	OK	257.04	141.511	-0.86108		0.861079	1.61278	0.106793	0.383137	no
XLOC_005141	XLOC_005141	CNBG_2869	predicted protein	q1	q2	OK	62.6112	34.501	-0.859783		0.859783	1.64882	0.0991837	0.366481	no
XLOC_003469	XLOC_003469	CNBG_1381	conserved hypothetical protein	q1	q2	OK	1774.13	978.437	-0.858558		0.858561	1.69299	0.0904568	0.348007	no
XLOC_004081	XLOC_004081	CNBG_1643	small subunit ribosomal protein 14	q1	q2	OK	2828.05	1559.76	-0.858485		0.858484	1.43154	0.152275	0.459803	no
XLOC_001558	XLOC_001558	CNBG_5071	conserved hypothetical protein	q1	q2	OK	106.419	58.7918	-0.856072		0.856069	1.5978	0.110088	0.389978	no
XLOC_003449	XLOC_003449	CNBG_1342	DNA ligase	q1	q2	OK	36.3775	20.1014	-0.855749		0.85575	1.68433	0.0921179	0.352006	no
XLOC_000885	XLOC_000885	CNBG_4413	NADPH dehydrogenase	q1	q2	OK	92.6333	51.3036	-0.852472		0.852471	1.6592	0.0970763	0.363242	no
XLOC_003256	XLOC_003256	CNBG_6146	predicted protein	q1	q2	OK	226.467	125.51	-0.851499		0.851499	1.69535	0.0900098	0.348007	no
XLOC_002120	XLOC_002120	CNBG_5528	conserved hypothetical protein	q1	q2	OK	35.7544	19.8176	-0.85134		0.851339	1.65249	0.0984355	0.365575	no
XLOC_000107	XLOC_000107	CNBG_0204	succinate dehydrogenase	q1	q2	OK	783.261	434.158	-0.851274		0.851273	1.70453	0.088283	0.345198	no
XLOC_005497	XLOC_005497	CNBG_3196	predicted protein	q1	q2	OK	377.182	209.23	-0.850172		0.850171	2.81719	0.00484463	0.0559441	no
XLOC_000991	XLOC_000991	CNBG_4377	MMS2 protein	q1	q2	OK	32.6456	18.1138	-0.849799		0.849799	1.66135	0.0966436	0.362603	no
XLOC_001337	XLOC_001337	CNBG_4836	ribosome biogenesis protein NSA2	q1	q2	OK	160.044	88.9046	-0.848139		0.848139	1.65992	0.0969297	0.363099	no
XLOC_004138	XLOC_004138	CNBG_1780	30S ribosomal protein S5	q1	q2	OK	189.458	105.392	-0.846111		0.846113	1.69967	0.0891925	0.34716	no
XLOC_004489	XLOC_004489	CNBG_2446	conserved hypothetical protein	q1	q2	OK	53.086	29.538	-0.845759		0.845759	1.6055	0.108385	0.386159	no
XLOC_004496	XLOC_004496	CNBG_2458	WD repeat-containing protein	q1	q2	OK	41.5896	23.1558	-0.844848		0.844849	1.67008	0.0949031	0.357507	no
XLOC_003277	XLOC_003277	CNBG_6191	1-aminocyclopropane-1-carboxylate deaminase	q1	q2	OK	0.879352	0.489876	-0.844024		0.844024	0.640872	0.521606	0.810923	no
XLOC_005688	XLOC_005688	CNBG_3571	60S ribosomal protein L5-b	q1	q2	OK	1815.78	1011.6	-0.843951		0.84395	1.3219	0.186201	0.508811	no
XLOC_003041	XLOC_003041	CNBG_5963	conserved hypothetical protein	q1	q2	OK	221.994	123.716	-0.843492		0.843489	1.64295	0.100393	0.369559	no
XLOC_005649	XLOC_005649	CNBG_3500	conserved hypothetical protein	q1	q2	OK	458.597	255.783	-0.842306		0.842307	1.39802	0.162108	0.472808	no
XLOC_001850	XLOC_001850	CNBG_5206	conserved hypothetical protein	q1	q2	OK	166.608	92.9359	-0.842148		0.84215	1.69463	0.0901448	0.348007	no
XLOC_001766	XLOC_001766	CNBG_5249	conserved hypothetical protein	q1	q2	OK	31.1355	17.3779	-0.84131		0.841307	1.344	0.178947	0.500243	no
XLOC_005544	XLOC_005544	CNBG_3286	conserved hypothetical protein	q1	q2	OK	213.338	119.104	-0.840918		0.840919	1.44057	0.149707	0.454937	no
XLOC_005304	XLOC_005304	CNBG_3203	thyroid hormone receptor interactor 13	q1	q2	OK	35.2133	19.6595	-0.840891		0.840894	1.56215	0.118254	0.40655	no
XLOC_001875	XLOC_001875	CNBG_5264	conserved hypothetical protein	q1	q2	OK	430.027	240.119	-0.840675		0.840678	1.69282	0.0904893	0.348007	no
XLOC_003044	XLOC_003044	CNBG_5970	mitochondrial import inner membrane translocase subunit	q1	q2	OK	230.132	128.54	-0.840244		0.840244	1.67474	0.0939859	0.355205	no
XLOC_003660	XLOC_003660	CNBG_1258	ribosomal protein S11	q1	q2	OK	4245.74	2371.98	-0.839924		0.839924	1.39781	0.162169	0.472808	no
XLOC_005774	XLOC_005774	CNBG_3327	conserved hypothetical protein	q1	q2	OK	1743.99	975.159	-0.838685		0.838682	2.50749	0.0121591	0.104709	no
XLOC_004474	XLOC_004474	CNBG_2419	conserved hypothetical protein	q1	q2	OK	462.051	258.455	-0.838137		0.838139	1.67384	0.0941619	0.355365	no
XLOC_000048	XLOC_000048	CNBG_0098	conserved hypothetical protein	q1	q2	OK	3.83947	2.15299	-0.834564		0.834566	1.32283	0.185892	0.508811	no
XLOC_005119	XLOC_005119	CNBG_2826	lactoylglutathione lyase	q1	q2	OK	144.321	80.9357	-0.834429		0.834433	1.49884	0.133914	0.430298	no
XLOC_001916	XLOC_001916	CNBG_5345	conserved hypothetical protein	q1	q2	OK	63.7028	35.7575	-0.833112		0.833111	1.67619	0.0937008	0.354754	no
XLOC_001292	XLOC_001292	CNBG_4749	asparaginase	q1	q2	OK	222.016	124.623	-0.833098		0.833093	1.67654	0.0936321	0.354754	no
XLOC_005702	XLOC_005702	CNBG_3594	conserved hypothetical protein	q1	q2	OK	281.503	158.288	-0.830604		0.830598	1.45582	0.145442	0.446423	no
XLOC_004226	XLOC_004226	CNBG_1943	conserved hypothetical protein	q1	q2	OK	63.6956	35.8374	-0.829726		0.829728	1.32186	0.186216	0.508811	no
XLOC_004305	XLOC_004305	CNBG_2106	pyruvate dehydrogenase	q1	q2	OK	921.643	518.746	-0.82918		0.82918	1.9925	0.0463167	0.241676	no
XLOC_003587	XLOC_003587	CNBG_1116	conserved hypothetical protein	q1	q2	OK	104.29	58.7028	-0.829097		0.8291	1.65806	0.0973056	0.363307	no
XLOC_001310	XLOC_001310	CNBG_4781	conserved hypothetical protein	q1	q2	OK	69.7572	39.2719	-0.828846		0.828845	1.66895	0.0951268	0.358131	no
XLOC_002713	XLOC_002713	CNBG_0992	conserved hypothetical protein	q1	q2	OK	28.6419	16.1305	-0.828343		0.828336	1.49679	0.134448	0.430506	no
XLOC_002111	XLOC_002111	CNBG_5514	conserved hypothetical protein	q1	q2	OK	51.4768	29.0021	-0.827768		0.827765	1.42062	0.155426	0.464283	no
XLOC_001069	XLOC_001069	CNBG_4559	cytochrome c oxidase polypeptide IV	q1	q2	OK	1724.8	974.622	-0.823513		0.823514	1.5637	0.117889	0.406423	no
XLOC_004988	XLOC_004988	CNBG_2547	glyceraldehyde 3-phosphate dehydrogenase	q1	q2	OK	191.24	108.08	-0.823288		0.823285	1.65828	0.0972619	0.363307	no
XLOC_004934	XLOC_004934	CNBG_2886	conserved hypothetical protein	q1	q2	OK	114.86	64.9466	-0.822552		0.822551	1.57934	0.114258	0.397234	no
XLOC_003175	XLOC_003175	CNBG_6071	conserved hypothetical protein	q1	q2	OK	81.249	45.9896	-0.821042		0.821042	1.65256	0.0984197	0.365575	no
XLOC_004419	XLOC_004419	CNBG_2318	hypothetical protein	q1	q2	OK	1473.47	834.173	-0.820803		0.820799	2.45841	0.0139555	0.114678	no
XLOC_003621	XLOC_003621	CNBG_1185	succinyl-CoA ligase beta-chain	q1	q2	OK	1218.49	689.87	-0.820698		0.820698	1.32209	0.186137	0.508811	no
XLOC_004635	XLOC_004635	CNBG_2290	conserved hypothetical protein	q1	q2	OK	18.3258	10.377	-0.820489		0.820487	1.3213	0.186402	0.508821	no
XLOC_002090	XLOC_002090	CNBG_5466	40S ribosomal protein S3ae-a	q1	q2	OK	4586.97	2598.88	-0.819655		0.819651	1.16819	0.242728	0.583492	no
XLOC_000330	XLOC_000330	CNBG_0128	methionine adenosyltransferase II	q1	q2	OK	342.665	194.241	-0.818955		0.818951	1.64275	0.100435	0.369559	no
XLOC_000460	XLOC_000460	CNBG_0380	G-protein alpha subunit Cga2	q1	q2	OK	1.2803	0.725973	-0.818489		0.818494	1.13446	0.256602	0.5989	no
XLOC_000521	XLOC_000521	CNBG_0501	conserved hypothetical protein	q1	q2	OK	55.0986	31.2541	-0.81797		0.81797	1.34835	0.177545	0.497675	no
XLOC_004219	XLOC_004219	CNBG_1925	carboxypeptidase C	q1	q2	OK	407.151	231.485	-0.814647		0.814645	1.4732	0.140696	0.44078	no
XLOC_005768	XLOC_005768	CNBG_3720	beta-1,4-glucosidase	q1	q2	OK	10.6871	6.07643	-0.81458		0.814575	1.3087	0.190636	0.515015	no
XLOC_006003	XLOC_006003	CNBG_4044	conserved hypothetical protein	q1	q2	OK	26.991	15.3486	-0.814366		0.814371	1.50711	0.131783	0.428614	no
XLOC_002050	XLOC_002050	CNBG_5392	predicted protein	q1	q2	OK	59.1369	33.6471	-0.813574		0.813576	1.3721	0.170032	0.486098	no
XLOC_000402	XLOC_000402	CNBG_0277	zinc-finger protein zpr1	q1	q2	OK	101.451	57.7349	-0.813272		0.813268	1.63186	0.10271	0.37569	no
XLOC_005687	XLOC_005687	CNBG_3569	d-arabinitol 2-dehydrogenase	q1	q2	OK	111.1	63.2454	-0.812822		0.812826	1.60116	0.109342	0.388226	no
XLOC_005191	XLOC_005191	CNBG_2968	transaldolase	q1	q2	OK	6453.27	3677.45	-0.811326		0.811325	1.02318	0.306224	0.652252	no
XLOC_002083	XLOC_002083	CNBG_5454	60S ribosomal protein L26	q1	q2	OK	3194.35	1821.09	-0.810719		0.81072	1.36122	0.173445	0.491985	no
XLOC_003229	XLOC_003229	CNBG_6129	conserved hypothetical protein	q1	q2	OK	51.2845	29.2502	-0.810077		0.810076	1.58329	0.113356	0.396405	no
XLOC_005841	XLOC_005841	CNBG_3464	pumilio-family RNA binding protein	q1	q2	OK	101.362	57.8514	-0.809088		0.809093	1.61432	0.106459	0.382772	no
XLOC_002107	XLOC_002107	CNBG_5505	predicted protein	q1	q2	OK	27.2035	15.5298	-0.808749		0.808753	1.23242	0.217793	0.551785	no
XLOC_000979	XLOC_000979	CNBG_4346	40S ribosomal protein S26-B	q1	q2	OK	3370.72	1925.86	-0.807552		0.807554	1.40679	0.159488	0.46853	no
XLOC_002392	XLOC_002392	CNBG_5764	mitochondrial import inner membrane translocase subunit TIM54	q1	q2	OK	64.6367	36.9305	-0.807543		0.807541	1.56565	0.11743	0.405072	no
XLOC_001288	XLOC_001288	CNBG_4742	glycoprotein	q1	q2	OK	2.34784	1.34237	-0.80655		0.806552	1.18714	0.235173	0.574042	no
XLOC_003076	XLOC_003076	CNBG_5935	conserved hypothetical protein	q1	q2	OK	133.577	76.4222	-0.805604		0.805608	1.60625	0.108219	0.386159	no
XLOC_000593	XLOC_000593	CNBG_3813	ribosomal protein S20	q1	q2	OK	2289.04	1309.94	-0.805245		0.805242	1.57805	0.114554	0.397816	no
XLOC_000381	XLOC_000381	CNBG_0239	conserved hypothetical protein	q1	q2	OK	1512.84	866.216	-0.804456		0.804461	1.15591	0.247717	0.588387	no
XLOC_000120	XLOC_000120	CNBG_0231	hst3 protein	q1	q2	OK	117.645	67.3685	-0.80429		0.804294	1.59904	0.109811	0.389668	no
XLOC_001386	XLOC_001386	CNBG_4924	ribosomal protein L32	q1	q2	OK	4724.91	2706.2	-0.804019		0.804018	1.38892	0.164858	0.476822	no
XLOC_001492	XLOC_001492	CNBG_4929	conserved hypothetical protein	q1	q2	OK	5.10787	2.92606	-0.80376		0.803762	1.29824	0.194204	0.519391	no
XLOC_006026	XLOC_006026	CNBG_4085	nucleolar protein family A member 2	q1	q2	OK	358.65	205.465	-0.803685		0.803684	1.61917	0.10541	0.3815	no
XLOC_002528	XLOC_002528	CNBG_0626	predicted protein	q1	q2	OK	19.5602	11.2173	-0.802204		0.802196	1.17097	0.241612	0.582428	no
XLOC_003908	XLOC_003908	CNBG_1743	conserved hypothetical protein	q1	q2	OK	41.9104	24.0432	-0.801678		0.801679	1.37671	0.168603	0.48358	no
XLOC_000821	XLOC_000821	CNBG_4294	conserved hypothetical protein	q1	q2	OK	1194.26	685.288	-0.801338		0.801335	1.55307	0.120407	0.411892	no
XLOC_004783	XLOC_004783	CNBG_2595	monocarboxylic acid transporter	q1	q2	OK	12.5712	7.21545	-0.800955		0.800961	1.31159	0.18966	0.513461	no
XLOC_000529	XLOC_000529	CNBG_0519	60S ribosomal protein L9	q1	q2	OK	3019.16	1733.45	-0.800502		0.800501	1.27538	0.202174	0.531954	no
XLOC_001994	XLOC_001994	CNBG_5501	conserved hypothetical protein	q1	q2	OK	32.8492	18.8711	-0.799681		0.79968	1.58072	0.113943	0.397032	no
XLOC_003601	XLOC_003601	CNBG_1146	translation initiation factor	q1	q2	OK	816.873	469.62	-0.798619		0.798618	1.35691	0.174808	0.494038	no
XLOC_004604	XLOC_004604	CNBG_2218	alpha-ketoglutarate-dependent taurine dioxygenase	q1	q2	OK	494.904	284.597	-0.798229		0.798228	1.47792	0.13943	0.439004	no
XLOC_005733	XLOC_005733	CNBG_3655	conserved hypothetical protein	q1	q2	OK	3602.12	2071.68	-0.798041		0.798045	1.50455	0.132441	0.429511	no
XLOC_004358	XLOC_004358	CNBG_2205	mitochondrion protein	q1	q2	OK	45.1476	25.9853	-0.796956		0.796954	1.38454	0.166192	0.478928	no
XLOC_000530	XLOC_000530	CNBG_0520	aldolase	q1	q2	OK	5.66926	3.26718	-0.795115		0.795114	1.20226	0.229262	0.5661	no
XLOC_003439	XLOC_003439	CNBG_1323	pre-rRNA-processing protein PNO1	q1	q2	OK	105.526	60.8409	-0.794485		0.794485	1.50532	0.132241	0.429088	no
XLOC_000488	XLOC_000488	CNBG_0439	ribosomal protein S3	q1	q2	OK	1834.3	1057.85	-0.794099		0.794095	1.27974	0.200637	0.529468	no
XLOC_000691	XLOC_000691	CNBG_3767	cytoplasm protein	q1	q2	OK	40.6821	23.4627	-0.794025		0.794025	1.50289	0.132867	0.429884	no
XLOC_002108	XLOC_002108	CNBG_5507	conserved hypothetical protein	q1	q2	OK	124.37	71.8108	-0.792366		0.792366	1.5189	0.128788	0.42277	no
XLOC_002555	XLOC_002555	CNBG_0688	dihydrolipoyllysine-residue acetyltransferase	q1	q2	OK	1522.45	879.079	-0.792326		0.79233	1.18996	0.234061	0.572459	no
XLOC_003479	XLOC_003479	CNBG_1403	mitochondrial carrier protein	q1	q2	OK	110.988	64.0995	-0.792013		0.792019	1.58291	0.113442	0.396405	no
XLOC_002087	XLOC_002087	CNBG_5461	60S ribosomal protein L37a	q1	q2	OK	7490.66	4331.09	-0.790362		0.790363	1.35876	0.174224	0.49374	no
XLOC_005558	XLOC_005558	CNBG_3312	glyoxylate reductase	q1	q2	OK	193.801	112.139	-0.78929		0.789288	1.5873	0.112444	0.395518	no
XLOC_006177	XLOC_006177	CNBG_4124	conserved hypothetical protein	q1	q2	OK	194.214	112.399	-0.789019		0.789018	1.58207	0.113634	0.396752	no
XLOC_002996	XLOC_002996	CNBG_1024	eukaryotic translation initiation factor 6	q1	q2	OK	160.317	92.816	-0.788483		0.788482	1.54976	0.1212	0.412664	no
XLOC_003918	XLOC_003918	CNBG_1763	conserved hypothetical protein	q1	q2	OK	43.1164	25.0253	-0.784846		0.784849	1.23777	0.2158	0.549171	no
XLOC_003288	XLOC_003288	CNBG_6176	uroporphyrinogen decarboxylase	q1	q2	OK	119.07	69.1244	-0.784546		0.784543	1.56106	0.118508	0.4072	no
XLOC_004913	XLOC_004913	CNBG_2842	iron hydrogenase	q1	q2	OK	18.0641	10.5141	-0.780793		0.7808	1.36754	0.171457	0.488363	no
XLOC_002904	XLOC_002904	CNBG_0827	GAMM1 protein	q1	q2	OK	94.6804	55.1354	-0.780087		0.780087	1.50991	0.131067	0.427524	no
XLOC_003890	XLOC_003890	CNBG_1715	cytoplasm protein	q1	q2	OK	27.1257	15.8023	-0.779526		0.779526	1.53452	0.124901	0.417552	no
XLOC_004481	XLOC_004481	CNBG_2432	conserved hypothetical protein	q1	q2	OK	89.2531	52.0454	-0.778133		0.778132	1.48905	0.136474	0.434158	no
XLOC_003478	XLOC_003478	CNBG_1401	conserved hypothetical protein	q1	q2	OK	80.3066	46.8407	-0.777756		0.777756	1.56681	0.11716	0.404957	no
XLOC_002735	XLOC_002735	CNBG_1032	predicted protein	q1	q2	OK	2.63953	1.54397	-0.773635		0.773636	0.990909	0.32173	0.669607	no
XLOC_000574	XLOC_000574	CNBG_3778	conserved hypothetical protein	q1	q2	OK	2.48595	1.45414	-0.773635		0.773631	1.04119	0.297788	0.643263	no
XLOC_003817	XLOC_003817	CNBG_1576	predicted protein	q1	q2	OK	307.509	179.911	-0.773348		0.773345	1.55493	0.119963	0.410825	no
XLOC_002805	XLOC_002805	CNBG_0634	predicted protein	q1	q2	OK	19.0386	11.1398	-0.773203		0.773204	1.28346	0.19933	0.52694	no
XLOC_000964	XLOC_000964	CNBG_4316	hypothetical protein	q1	q2	OK	4990.39	2922.59	-0.771907		0.771905	1.34983	0.177072	0.497024	no
XLOC_004410	XLOC_004410	CNBG_2298	mitochondrial import inner membrane translocase subunit TIM13	q1	q2	OK	603.203	353.27	-0.771874		0.771872	1.44155	0.149429	0.454541	no
XLOC_002390	XLOC_002390	CNBG_5762	ribosomal protein L8	q1	q2	OK	3528.82	2067.48	-0.771315		0.771312	1.15223	0.249228	0.589484	no
XLOC_004610	XLOC_004610	CNBG_2231	succinyl-coa ligase subunit alpha	q1	q2	OK	1414.29	828.999	-0.77064		0.770636	1.24677	0.21248	0.546424	no
XLOC_003647	XLOC_003647	CNBG_1239	conserved hypothetical protein	q1	q2	OK	93.7158	54.9352	-0.770562		0.770561	1.52139	0.128161	0.421432	no
XLOC_002658	XLOC_002658	CNBG_0882	vacuolar protein	q1	q2	OK	228.788	134.256	-0.769026		0.769025	1.49848	0.134009	0.430298	no
XLOC_002041	XLOC_002041	CNBG_5593	conserved hypothetical protein	q1	q2	OK	68.2563	40.0601	-0.768796		0.768796	1.41331	0.157564	0.467096	no
XLOC_004277	XLOC_004277	CNBG_2040	ferredoxin	q1	q2	OK	162.914	95.8054	-0.765928		0.765932	1.45545	0.145544	0.446423	no
XLOC_000339	XLOC_000339	CNBG_0148	ribosomal protein L27a	q1	q2	OK	3677.83	2163.1	-0.765753		0.765754	1.23956	0.215137	0.549171	no
XLOC_005964	XLOC_005964	CNBG_3717	2,4-dichlorophenoxyacetate alpha-ketoglutarate dioxygenase	q1	q2	OK	67.0211	39.458	-0.764297		0.764298	1.41723	0.156415	0.465253	no
XLOC_003901	XLOC_003901	CNBG_1731	conserved hypothetical protein	q1	q2	OK	63.4344	37.3488	-0.764201		0.764204	1.50659	0.131915	0.428614	no
XLOC_004922	XLOC_004922	CNBG_2862	conserved hypothetical protein	q1	q2	OK	233.298	137.397	-0.76383		0.763823	1.50898	0.131304	0.427642	no
XLOC_003900	XLOC_003900	CNBG_1730	40S ribosomal protein S10	q1	q2	OK	2299.14	1354.93	-0.762878		0.762876	1.29571	0.195074	0.520657	no
XLOC_002171	XLOC_002171	CNBG_5635	conserved hypothetical protein	q1	q2	OK	3521.03	2075.5	-0.762538		0.762539	1.22911	0.219031	0.552766	no
XLOC_002410	XLOC_002410	CNBG_5792	alpha-amylase AmyA	q1	q2	OK	0.834498	0.492235	-0.761562		0.761561	1.07742	0.281294	0.627831	no
XLOC_002240	XLOC_002240	CNBG_5638	conserved hypothetical protein	q1	q2	OK	73.7735	43.5491	-0.76046		0.76046	1.51022	0.130988	0.427493	no
XLOC_004712	XLOC_004712	CNBG_2455	40S ribosomal protein S23	q1	q2	OK	4497.17	2654.79	-0.760423		0.76042	1.21382	0.224816	0.561404	no
XLOC_003757	XLOC_003757	CNBG_1453	conserved hypothetical protein	q1	q2	OK	145.281	85.7776	-0.760178		0.760173	1.53095	0.125781	0.418233	no
XLOC_004194	XLOC_004194	CNBG_1882	conserved hypothetical protein	q1	q2	OK	13.8596	8.18799	-0.759302		0.759304	1.2394	0.215198	0.549171	no
XLOC_004307	XLOC_004307	CNBG_2109	conserved hypothetical protein	q1	q2	OK	14.4591	8.54612	-0.758633		0.758636	1.2377	0.215828	0.549171	no
XLOC_004550	XLOC_004550	CNBG_2105	conserved hypothetical protein	q1	q2	OK	5596.69	3309.6	-0.757916		0.757917	1.9859	0.0470448	0.243828	no
XLOC_002436	XLOC_002436	CNBG_5751	histone h2a	q1	q2	OK	775.089	458.587	-0.757166		0.757167	1.52405	0.127496	0.420837	no
XLOC_004601	XLOC_004601	CNBG_2212	HIRA-interacting protein 5	q1	q2	OK	144.574	85.5912	-0.756276		0.756274	1.5007	0.133432	0.430298	no
XLOC_001148	XLOC_001148	CNBG_4716	conserved hypothetical protein	q1	q2	OK	117.795	69.7516	-0.755976		0.75598	1.48643	0.137165	0.434957	no
XLOC_003397	XLOC_003397	CNBG_1232	UDP-glucose epimerase	q1	q2	OK	142.217	84.232	-0.755648		0.755654	1.51688	0.129298	0.423614	no
XLOC_002883	XLOC_002883	CNBG_0787	conserved hypothetical protein	q1	q2	OK	48.9842	29.017	-0.755418		0.755418	1.45625	0.145324	0.446423	no
XLOC_002330	XLOC_002330	CNBG_5911	ribosomal protein S28e	q1	q2	OK	3677.03	2178.29	-0.755348		0.755345	1.35147	0.176544	0.496003	no
XLOC_003382	XLOC_003382	CNBG_1204	conserved hypothetical protein	q1	q2	OK	174.402	103.38	-0.754455		0.754459	1.51862	0.128858	0.422775	no
XLOC_002093	XLOC_002093	CNBG_5473	predicted protein	q1	q2	OK	52.8595	31.3661	-0.752955		0.752957	1.23006	0.218675	0.552531	no
XLOC_005020	XLOC_005020	CNBG_2617	40S ribosomal protein S7	q1	q2	OK	2557.62	1517.76	-0.75286		0.752858	1.18487	0.236068	0.575374	no
XLOC_005546	XLOC_005546	CNBG_3289	organic acid transporter	q1	q2	OK	369.595	219.489	-0.751798		0.751797	1.50647	0.131946	0.428614	no
XLOC_000854	XLOC_000854	CNBG_4355	conserved hypothetical protein	q1	q2	OK	66.6474	39.5801	-0.751774		0.751773	1.49898	0.13388	0.430298	no
XLOC_000715	XLOC_000715	CNBG_3818	pseudouridylate synthase 4	q1	q2	OK	57.9006	34.4042	-0.750995		0.750994	1.43386	0.151611	0.458918	no
XLOC_002270	XLOC_002270	CNBG_5698	conserved hypothetical protein	q1	q2	OK	39.4343	23.4337	-0.750864		0.750866	1.44071	0.149668	0.454937	no
XLOC_000492	XLOC_000492	CNBG_0449	mRNA export factor elf1	q1	q2	OK	82.186	48.864	-0.750119		0.750121	1.50053	0.133478	0.430298	no
XLOC_003654	XLOC_003654	CNBG_1249	conserved hypothetical protein	q1	q2	OK	101.509	60.355	-0.750066		0.750062	1.49971	0.13369	0.430298	no
XLOC_005695	XLOC_005695	CNBG_3581	hypothetical protein	q1	q2	OK	2376.22	1413.01	-0.749895		0.749897	1.44511	0.148427	0.452606	no
XLOC_001622	XLOC_001622	CNBG_4979	conserved hypothetical protein	q1	q2	OK	16.4121	9.76853	-0.748544		0.748546	1.20266	0.229108	0.5661	no
XLOC_004181	XLOC_004181	CNBG_1859	membrane protein	q1	q2	OK	339.856	202.392	-0.747773		0.747771	1.50643	0.131956	0.428614	no
XLOC_000346	XLOC_000346	CNBG_0161	RNA methyltransferase	q1	q2	OK	69.4456	41.3997	-0.746265		0.746263	1.50394	0.132596	0.429602	no
XLOC_002307	XLOC_002307	CNBG_5859	conserved hypothetical protein	q1	q2	OK	87706.5	52311.6	-0.745553		0.745553	2.1142	0.034498	0.202786	no
XLOC_000450	XLOC_000450	CNBG_0367	conserved hypothetical protein	q1	q2	OK	369.607	220.469	-0.745415		0.745416	1.50221	0.133043	0.429884	no
XLOC_006097	XLOC_006097	CNBG_4242	conserved hypothetical protein	q1	q2	OK	92.6141	55.2635	-0.744904		0.744905	1.50004	0.133605	0.430298	no
XLOC_002572	XLOC_002572	CNBG_0721	40S ribosomal protein S13	q1	q2	OK	2391.09	1430.14	-0.74151		0.741512	1.24614	0.212714	0.546424	no
XLOC_004581	XLOC_004581	CNBG_2173	snRNP subunit	q1	q2	OK	1458.18	872.473	-0.740985		0.740986	1.48387	0.137844	0.436046	no
XLOC_001187	XLOC_001187	CNBG_4543	u3 small nucleolar RNA-associated protein 11	q1	q2	OK	91.1191	54.5436	-0.740344		0.740344	1.41851	0.156041	0.465253	no
XLOC_004932	XLOC_004932	CNBG_2882	protein serine/threonine kinase	q1	q2	OK	140.156	83.9992	-0.738582		0.738586	1.48683	0.13706	0.434957	no
XLOC_001895	XLOC_001895	CNBG_5306	nucleolar protein	q1	q2	OK	72.07	43.1978	-0.738441		0.738441	1.25424	0.209754	0.542461	no
XLOC_006002	XLOC_006002	CNBG_4042	conserved hypothetical protein	q1	q2	OK	3845.8	2307.2	-0.73714		0.737141	1.12664	0.259894	0.602939	no
XLOC_001110	XLOC_001110	CNBG_4642	NADH-quinone oxidoreductase subunit I	q1	q2	OK	217.605	130.638	-0.736133		0.736137	1.4509	0.146807	0.44922	no
XLOC_003798	XLOC_003798	CNBG_1532	pre-mRNA splicing factor	q1	q2	OK	1469.77	882.742	-0.735527		0.735527	1.48256	0.138192	0.436701	no
XLOC_001250	XLOC_001250	CNBG_4668	conserved hypothetical protein	q1	q2	OK	502.823	302.001	-0.7355		0.735497	1.28869	0.197507	0.52414	no
XLOC_006129	XLOC_006129	CNBG_4028	conserved hypothetical protein	q1	q2	OK	192.76	115.806	-0.735103		0.735096	1.46774	0.142174	0.442941	no
XLOC_005817	XLOC_005817	CNBG_3412	conserved hypothetical protein	q1	q2	OK	156.21	93.8956	-0.734356		0.734357	1.47058	0.141405	0.441659	no
XLOC_003903	XLOC_003903	CNBG_1734	conserved hypothetical protein	q1	q2	OK	32.5113	19.5543	-0.733459		0.733455	1.29124	0.196622	0.523175	no
XLOC_005865	XLOC_005865	CNBG_3508	conserved hypothetical protein	q1	q2	OK	94.7718	57.038	-0.732534		0.732534	1.47145	0.141171	0.441597	no
XLOC_005259	XLOC_005259	CNBG_3108	DNA mismatch repair protein	q1	q2	OK	22.6475	13.6346	-0.732082		0.732079	1.40504	0.16001	0.469394	no
XLOC_002637	XLOC_002637	CNBG_0841	conserved hypothetical protein	q1	q2	OK	1393.26	839.968	-0.730058		0.730058	2.42642	0.0152485	0.121948	no
XLOC_005023	XLOC_005023	CNBG_2626	conserved hypothetical protein	q1	q2	OK	92.624	55.8473	-0.729899		0.729899	1.41109	0.158219	0.467738	no
XLOC_005750	XLOC_005750	CNBG_3689	conserved hypothetical protein	q1	q2	OK	37.1594	22.4099	-0.729588		0.729591	1.36323	0.17281	0.490409	no
XLOC_002349	XLOC_002349	CNBG_5869	conserved hypothetical protein	q1	q2	OK	20.5785	12.4145	-0.729105		0.729112	1.40204	0.160903	0.471118	no
XLOC_000785	XLOC_000785	CNBG_3943	60S ribosomal protein L15	q1	q2	OK	3283.24	1981.23	-0.728722		0.728724	1.11487	0.264906	0.610472	no
XLOC_000092	XLOC_000092	CNBG_0179	40S ribosomal protein S16	q1	q2	OK	3369.1	2033.05	-0.72872		0.728718	1.22838	0.219304	0.553003	no
XLOC_005160	XLOC_005160	CNBG_2903	translation initiation factor eif-2b	q1	q2	OK	199.353	120.392	-0.727583		0.727586	1.46549	0.142786	0.44346	no
XLOC_000693	XLOC_000693	CNBG_3771	ribosome maturation protein SBDS	q1	q2	OK	121.422	73.3863	-0.726447		0.726447	1.38374	0.166439	0.478928	no
XLOC_003899	XLOC_003899	CNBG_1728	conserved hypothetical protein	q1	q2	OK	51.264	30.985	-0.726375		0.726376	1.37846	0.168062	0.4827	no
XLOC_005514	XLOC_005514	CNBG_3226	methylcrotonoyl-Coenzyme A carboxylase 1	q1	q2	OK	38.5274	23.2894	-0.726211		0.726211	1.40134	0.161113	0.47151	no
XLOC_000877	XLOC_000877	CNBG_4396	cytoplasm protein	q1	q2	OK	1543.1	932.829	-0.726143		0.726147	1.15256	0.24909	0.58947	no
XLOC_002986	XLOC_002986	CNBG_1004	actin-like protein ARP6	q1	q2	OK	69.9337	42.2841	-0.725871		0.725873	1.42683	0.15363	0.461825	no
XLOC_005170	XLOC_005170	CNBG_2923	40S ribosomal protein S0	q1	q2	OK	1181.87	715.56	-0.723922		0.723927	1.17624	0.2395	0.579681	no
XLOC_000282	XLOC_000282	CNBG_0034	conserved hypothetical protein	q1	q2	OK	8.21728	4.98018	-0.722462		0.722463	1.09648	0.27287	0.618412	no
XLOC_005932	XLOC_005932	CNBG_3646	conserved hypothetical protein	q1	q2	OK	29.5381	17.9166	-0.721281		0.72128	1.30022	0.193527	0.518911	no
XLOC_001864	XLOC_001864	CNBG_5242	conserved hypothetical protein	q1	q2	OK	20.5875	12.4969	-0.720204		0.720198	1.13947	0.254506	0.596259	no
XLOC_001394	XLOC_001394	CNBG_4939	conserved hypothetical protein	q1	q2	OK	53.9533	32.7584	-0.719845		0.719846	1.33941	0.180437	0.501325	no
XLOC_005019	XLOC_005019	CNBG_2616	conserved hypothetical protein	q1	q2	OK	0.74313	0.451624	-0.718493		0.718492	0.90176	0.367184	0.710333	no
XLOC_000546	XLOC_000546	-	#N/A	q1	q2	OK	812.007	493.795	-0.717581		0.71758	1.38937	0.164721	0.476822	no
XLOC_000245	XLOC_000245	CNBG_0497	fructose-bisphosphatase	q1	q2	OK	395.667	240.625	-0.717498		0.7175	1.4244	0.154331	0.462618	no
XLOC_004078	XLOC_004078	CNBG_1635	MFS maltose permease MalP	q1	q2	OK	14.1906	8.63432	-0.71678		0.716781	1.20059	0.229909	0.567016	no
XLOC_005836	XLOC_005836	CNBG_3451	2-keto-3-deoxy-D-arabino-heptulosonate aldolase	q1	q2	OK	136.685	83.3477	-0.713638		0.713641	1.4385	0.150293	0.456139	no
XLOC_005139	XLOC_005139	CNBG_2864	ribosomal protein L15	q1	q2	OK	302.905	184.783	-0.713034		0.713033	1.43681	0.150771	0.457047	no
XLOC_004021	XLOC_004021	CNBG_1984	pyruvate dehydrogenase e1 component alpha subunit	q1	q2	OK	1885.55	1150.45	-0.712782		0.712787	1.0629	0.287829	0.633943	no
XLOC_004763	XLOC_004763	CNBG_2557	DNA-directed RNA polymerase	q1	q2	OK	40.8916	24.9519	-0.712658		0.712655	1.42944	0.152877	0.460424	no
XLOC_001779	XLOC_001779	CNBG_5277	conserved hypothetical protein	q1	q2	OK	514.987	314.257	-0.71259		0.712591	1.41878	0.155963	0.465253	no
XLOC_005392	XLOC_005392	CNBG_2994	ribosomal protein S24	q1	q2	OK	3337.36	2037.37	-0.711996		0.711999	1.41661	0.156596	0.465567	no
XLOC_004144	XLOC_004144	CNBG_1789	conserved hypothetical protein	q1	q2	OK	38.1125	23.2763	-0.711402		0.711402	1.39561	0.162832	0.473624	no
XLOC_005271	XLOC_005271	CNBG_3131	eukaryotic translation initiation factor 3	q1	q2	OK	337.563	206.181	-0.711244		0.711245	1.43002	0.15271	0.460215	no
XLOC_002150	XLOC_002150	CNBG_5594	conserved hypothetical protein	q1	q2	OK	12.7061	7.76248	-0.710936		0.710932	1.09415	0.273889	0.619585	no
XLOC_005659	XLOC_005659	CNBG_3514	predicted protein	q1	q2	OK	38.2506	23.3711	-0.710758		0.710757	1.11745	0.263803	0.608806	no
XLOC_004054	XLOC_004054	CNBG_1590	conserved hypothetical protein	q1	q2	OK	161.858	99.0105	-0.709079		0.709075	1.42198	0.155032	0.463697	no
XLOC_004998	XLOC_004998	CNBG_2572	rab GTPase activator	q1	q2	OK	41.2827	25.2623	-0.70855		0.708551	1.41357	0.157488	0.467096	no
XLOC_001891	XLOC_001891	CNBG_5299	conserved hypothetical protein	q1	q2	OK	53.3913	32.6741	-0.70846		0.708457	1.36629	0.171849	0.489029	no
XLOC_006242	XLOC_006242	CNBG_4239	transferase	q1	q2	OK	93.0678	57.0196	-0.706825		0.706824	1.16655	0.243392	0.584178	no
XLOC_004637	XLOC_004637	CNBG_2296	40S ribosomal protein S27	q1	q2	OK	3329.12	2041.47	-0.705532		0.705533	1.19713	0.231256	0.56875	no
XLOC_001403	XLOC_001403	CNBG_4739	conserved hypothetical protein	q1	q2	OK	550.79	337.941	-0.704734		0.704731	1.42056	0.155444	0.464283	no
XLOC_004476	XLOC_004476	CNBG_2425	cytoplasm protein	q1	q2	OK	133.563	82.0923	-0.702203		0.702202	1.31118	0.189799	0.513612	no
XLOC_003290	XLOC_003290	CNBG_6181	conserved hypothetical protein	q1	q2	OK	803.492	494.23	-0.701103		0.701101	1.40977	0.158609	0.467738	no
XLOC_006117	XLOC_006117	CNBG_4004	conserved hypothetical protein	q1	q2	OK	625.819	385.276	-0.699851		0.699853	1.35561	0.175222	0.494979	no
XLOC_002347	XLOC_002347	CNBG_5865	STE3 protein	q1	q2	OK	14.2235	8.75784	-0.699634		0.69963	1.13735	0.255393	0.59746	no
XLOC_003064	XLOC_003064	CNBG_6005	metal ion transporter	q1	q2	OK	157.175	96.8274	-0.698882		0.698885	1.17522	0.239906	0.580095	no
XLOC_005909	XLOC_005909	-	#N/A	q1	q2	OK	4171.15	2570.7	-0.698285		0.698284	1.2889	0.197433	0.52414	no
XLOC_003390	XLOC_003390	CNBG_1221	SYM1 protein	q1	q2	OK	105.92	65.3119	-0.697558		0.697557	1.25193	0.210595	0.54392	no
XLOC_003251	XLOC_003251	CNBG_6171	NADH-ubiquinone oxidoreductase	q1	q2	OK	419.154	258.777	-0.695771		0.695771	1.30298	0.19258	0.517345	no
XLOC_006099	XLOC_006099	CNBG_3970	RAN small monomeric GTPase	q1	q2	OK	1160.47	716.634	-0.695395		0.695401	1.30001	0.193598	0.518911	no
XLOC_004400	XLOC_004400	CNBG_2281	phospholipid binding protein	q1	q2	OK	126.867	78.4388	-0.693674		0.693677	1.3397	0.180343	0.501325	no
XLOC_000563	XLOC_000563	CNBG_3761	conserved hypothetical protein	q1	q2	OK	94.9246	58.7126	-0.693111		0.693112	1.28995	0.197067	0.523647	no
XLOC_001204	XLOC_001204	CNBG_4572	conserved hypothetical protein	q1	q2	OK	69.2627	42.8496	-0.692795		0.692797	1.23393	0.217229	0.551037	no
XLOC_002754	XLOC_002754	CNBG_1068	nucleoside-diphosphate kinase	q1	q2	OK	1444.87	893.882	-0.692784		0.692783	1.23553	0.216635	0.55031	no
XLOC_004433	XLOC_004433	CNBG_2345	RNA-3'-phosphate cyclase	q1	q2	OK	30.8134	19.065	-0.692635		0.692631	1.19359	0.23264	0.570112	no
XLOC_001621	XLOC_001621	CNBG_4978	cytoplasm protein	q1	q2	OK	32.7308	20.2612	-0.691929		0.691929	1.2073	0.227316	0.564225	no
XLOC_003029	XLOC_003029	CNBG_5941	initiation factor 5a	q1	q2	OK	2721.05	1685.66	-0.69085		0.69085	2.31955	0.0203653	0.145083	no
XLOC_005379	XLOC_005379	CNBG_2967	conserved hypothetical protein	q1	q2	OK	397.275	246.121	-0.69077		0.69077	1.32394	0.185523	0.508811	no
XLOC_004186	XLOC_004186	CNBG_1867	predicted protein	q1	q2	OK	36.0851	22.3612	-0.690401		0.690406	1.04721	0.295001	0.640378	no
XLOC_005398	XLOC_005398	CNBG_3003	conserved hypothetical protein	q1	q2	OK	81.2866	50.3734	-0.690355		0.690355	1.3378	0.180962	0.50174	no
XLOC_002057	XLOC_002057	CNBG_5403	predicted protein	q1	q2	OK	143.551	88.981	-0.689991		0.689994	1.13827	0.255006	0.596978	no
XLOC_005924	XLOC_005924	CNBG_3631	cofilin	q1	q2	OK	5130.94	3182.41	-0.689102		0.689103	1.13954	0.254479	0.596259	no
XLOC_004518	XLOC_004518	CNBG_2050	conserved hypothetical protein	q1	q2	OK	21.3554	13.2457	-0.689082		0.689077	1.17095	0.24162	0.582428	no
XLOC_000372	XLOC_000372	CNBG_0219	O-sialoglycoprotein endopeptidase	q1	q2	OK	71.3867	44.2964	-0.688465		0.688466	1.32552	0.184998	0.508415	no
XLOC_002498	XLOC_002498	CNBG_0569	ubiquitin-specific protease	q1	q2	OK	103.371	64.1559	-0.688174		0.688178	1.34341	0.17914	0.500554	no
XLOC_004041	XLOC_004041	CNBG_2015	monocarboxylic acid transporter	q1	q2	OK	11.8012	7.33218	-0.686626		0.686619	1.1175	0.26378	0.608806	no
XLOC_002276	XLOC_002276	CNBG_5710	conserved hypothetical protein	q1	q2	OK	84.8315	52.7065	-0.686619		0.686619	1.18854	0.234621	0.573372	no
XLOC_001718	XLOC_001718	-	#N/A	q1	q2	OK	6703.75	4165.81	-0.68637		0.686371	1.24614	0.212714	0.546424	no
XLOC_001303	XLOC_001303	CNBG_4769	allantoin permease	q1	q2	OK	324.621	201.765	-0.686082		0.68608	1.29331	0.195903	0.521848	no
XLOC_003279	XLOC_003279	CNBG_6195	tRNA (guanine-N7-)-methyltransferase	q1	q2	OK	52.5713	32.6946	-0.685223		0.685223	1.2101	0.226239	0.562848	no
XLOC_003999	XLOC_003999	CNBG_1932	40S ribosomal protein S15	q1	q2	OK	5750.34	3580.74	-0.683388		0.683389	1.02883	0.303562	0.649236	no
XLOC_001605	XLOC_001605	CNBG_5163	conserved hypothetical protein	q1	q2	OK	85.5431	53.2709	-0.683303		0.683304	1.30292	0.192602	0.517345	no
XLOC_005566	XLOC_005566	CNBG_3328	conserved hypothetical protein	q1	q2	OK	434.986	271.247	-0.681362		0.681362	1.62621	0.103904	0.377378	no
XLOC_002557	XLOC_002557	CNBG_0692	conserved hypothetical protein	q1	q2	OK	14.4222	8.99546	-0.681019		0.681022	1.07747	0.281269	0.627831	no
XLOC_002478	XLOC_002478	CNBG_5839	60S ribosomal protein L11	q1	q2	OK	4306.35	2687.06	-0.680438		0.680437	1.04077	0.297984	0.643303	no
XLOC_003883	XLOC_003883	CNBG_1702	conserved hypothetical protein	q1	q2	OK	279.921	174.711	-0.680048		0.680049	1.1023	0.27033	0.614995	no
XLOC_003021	XLOC_003021	CNBG_1075	conserved hypothetical protein	q1	q2	OK	96.5441	60.2606	-0.679973		0.679973	1.3638	0.17263	0.490124	no
XLOC_002168	XLOC_002168	CNBG_5630	spermine transporter	q1	q2	OK	15.6088	9.74758	-0.679243		0.679244	1.14532	0.252078	0.59395	no
XLOC_004548	XLOC_004548	CNBG_2101	phosphoserine phosphatase	q1	q2	OK	491.59	307.099	-0.67875		0.678752	1.34762	0.177782	0.497885	no
XLOC_001861	XLOC_001861	CNBG_5226	conserved hypothetical protein	q1	q2	OK	29.9083	18.698	-0.677666		0.677662	1.16299	0.244834	0.585306	no
XLOC_003102	XLOC_003102	CNBG_5991	conserved hypothetical protein	q1	q2	OK	39.3191	24.5896	-0.677184		0.677182	1.33591	0.181578	0.50282	no
XLOC_003431	XLOC_003431	CNBG_1308	aspartate carbamoyltransferase	q1	q2	OK	47.5969	29.8116	-0.674994		0.674994	1.33023	0.183442	0.506392	no
XLOC_003341	XLOC_003341	CNBG_1125	anthranilate phosphoribosyltransferase	q1	q2	OK	90.0271	56.4153	-0.674274		0.674273	1.34291	0.179301	0.500706	no
XLOC_001536	XLOC_001536	CNBG_5024	conserved hypothetical protein	q1	q2	OK	924.998	580.166	-0.672983		0.672984	1.31941	0.187033	0.509446	no
XLOC_000268	XLOC_000268	CNBG_0002	conserved hypothetical protein	q1	q2	OK	512.312	321.588	-0.671808		0.671809	1.21342	0.224968	0.561556	no
XLOC_001950	XLOC_001950	CNBG_5416	conserved hypothetical protein	q1	q2	OK	399.445	250.862	-0.671105		0.671103	1.32667	0.184619	0.507921	no
XLOC_000956	XLOC_000956	CNBG_4301	conserved hypothetical protein	q1	q2	OK	8.28649	5.2051	-0.670836		0.670835	1.27931	0.200787	0.529468	no
XLOC_002946	XLOC_002946	CNBG_0920	conserved hypothetical protein	q1	q2	OK	17.2342	10.8286	-0.670425		0.670428	1.1925	0.233066	0.570928	no
XLOC_000353	XLOC_000353	CNBG_0178	ribosomal protein L4	q1	q2	OK	103.513	65.0498	-0.670195		0.670195	1.33366	0.182316	0.50433	no
XLOC_005560	XLOC_005560	CNBG_3317	conserved hypothetical protein	q1	q2	OK	310.536	195.187	-0.669908		0.669904	1.33131	0.183087	0.505863	no
XLOC_005956	XLOC_005956	CNBG_3695	nucleolar protein 16	q1	q2	OK	141.044	88.6806	-0.669456		0.669455	1.27067	0.203848	0.534644	no
XLOC_004648	XLOC_004648	CNBG_2316	60S ribosomal protein L24	q1	q2	OK	3853.02	2423.46	-0.668924		0.668921	1.08897	0.276169	0.621968	no
XLOC_001786	XLOC_001786	CNBG_5289	conserved hypothetical protein	q1	q2	OK	646.87	407.346	-0.667222		0.667221	1.3419	0.179629	0.501016	no
XLOC_001209	XLOC_001209	CNBG_4582	conserved hypothetical protein	q1	q2	OK	163.692	103.198	-0.665563		0.665569	1.29421	0.195592	0.521521	no
XLOC_004293	XLOC_004293	CNBG_2078	C1-THFS protein	q1	q2	OK	240.512	151.639	-0.665471		0.665468	1.17057	0.241773	0.582428	no
XLOC_005004	XLOC_005004	CNBG_2582	conserved hypothetical protein	q1	q2	OK	18.5625	11.7056	-0.665188		0.665192	1.06695	0.285996	0.632849	no
XLOC_003588	XLOC_003588	CNBG_1118	conserved hypothetical protein	q1	q2	OK	74.2127	46.82	-0.66454		0.664541	1.24717	0.212337	0.546424	no
XLOC_002409	XLOC_002409	CNBG_5791	conserved hypothetical protein	q1	q2	OK	62.4114	39.4532	-0.66167		0.661667	1.32656	0.184654	0.507921	no
XLOC_004965	XLOC_004965	CNBG_2499	phosphomannomutase	q1	q2	OK	3268.19	2068.59	-0.659846		0.659844	0.979395	0.327385	0.674644	no
XLOC_000966	XLOC_000966	CNBG_4323	conserved hypothetical protein	q1	q2	OK	127.345	80.6415	-0.659153		0.659148	1.32692	0.184537	0.507921	no
XLOC_000793	XLOC_000793	CNBG_4247	conserved hypothetical protein	q1	q2	OK	119.527	75.753	-0.657961		0.657962	1.29517	0.195261	0.520865	no
XLOC_003674	XLOC_003674	CNBG_1288	40S ribosomal protein S4	q1	q2	OK	4307.51	2731.83	-0.656989		0.656986	0.934763	0.349911	0.696591	no
XLOC_005864	XLOC_005864	CNBG_3503	amidophosphoribosyltransferase	q1	q2	OK	89.2916	56.6825	-0.655621		0.655621	1.31973	0.186925	0.509407	no
XLOC_002982	XLOC_002982	CNBG_0991	60S ribosomal protein L37	q1	q2	OK	264.555	168.335	-0.652234		0.652233	1.2095	0.226472	0.562848	no
XLOC_002766	XLOC_002766	CNBG_0557	carbamoyl-phosphate synthase	q1	q2	OK	323.921	206.17	-0.651811		0.651808	1.27054	0.203892	0.534644	no
XLOC_005685	XLOC_005685	CNBG_3567	mitochondrial 60s ribosomal protein l38	q1	q2	OK	305.655	195.117	-0.647563		0.647565	1.23888	0.215391	0.549171	no
XLOC_003611	XLOC_003611	CNBG_1168	diphthamide biosynthesis protein 1	q1	q2	OK	16.2667	10.3862	-0.647258		0.647254	1.09337	0.27423	0.619793	no
XLOC_001687	XLOC_001687	CNBG_5102	pseudouridylate synthase	q1	q2	OK	61.7414	39.4238	-0.647172		0.647171	1.27418	0.2026	0.53285	no
XLOC_005370	XLOC_005370	CNBG_2952	conserved hypothetical protein	q1	q2	OK	153.958	98.3454	-0.64661		0.646607	1.30339	0.192443	0.517345	no
XLOC_001721	XLOC_001721	CNBG_5169	predicted protein	q1	q2	NOTEST	0.325919	0.208266	-0.646085		0.646086	0.856321	0.39182	1	no
XLOC_000904	XLOC_000904	CNBG_4440	conserved hypothetical protein	q1	q2	OK	38.4619	24.5945	-0.645095		0.645094	1.20563	0.22796	0.564837	no
XLOC_005084	XLOC_005084	CNBG_2760	conserved hypothetical protein	q1	q2	OK	2999.29	1918.87	-0.644365		0.644364	1.27174	0.203465	0.534215	no
XLOC_001709	XLOC_001709	CNBG_5146	cytoplasm protein	q1	q2	OK	37.2325	23.8234	-0.644184		0.644183	1.14075	0.253974	0.596141	no
XLOC_001498	XLOC_001498	CNBG_4946	conserved hypothetical protein	q1	q2	OK	84.3992	54.007	-0.644085		0.644083	1.24928	0.211562	0.545506	no
XLOC_000608	XLOC_000608	CNBG_3843	conserved hypothetical protein	q1	q2	OK	90.3579	57.9694	-0.640358		0.640359	1.17283	0.240863	0.581951	no
XLOC_005384	XLOC_005384	CNBG_2978	50S ribosomal protein L36	q1	q2	OK	471.546	302.529	-0.640324		0.640325	1.19899	0.230533	0.567877	no
XLOC_005317	XLOC_005317	CNBG_3232	conserved hypothetical protein	q1	q2	OK	72.7487	46.7101	-0.639187		0.639187	1.18439	0.23626	0.575374	no
XLOC_001676	XLOC_001676	CNBG_5081	inorganic phosphate transporter	q1	q2	OK	2967.01	1905.83	-0.638591		0.63859	0.872056	0.383178	0.722169	no
XLOC_001564	XLOC_001564	CNBG_5079	nucleolus protein	q1	q2	OK	17.4272	11.197	-0.638234		0.638229	1.18937	0.234293	0.572797	no
XLOC_002607	XLOC_002607	CNBG_0789	sulfhydryl oxidase	q1	q2	OK	56.0884	36.0378	-0.638191		0.638191	1.10115	0.270831	0.615438	no
XLOC_004114	XLOC_004114	CNBG_1718	tRNA binding protein	q1	q2	OK	210.796	135.49	-0.637658		0.637661	1.28523	0.198712	0.526021	no
XLOC_006083	XLOC_006083	CNBG_4205	3,4 dihydroxy-2-butanone-4-phosphate synthase	q1	q2	OK	159.362	102.525	-0.636337		0.636332	1.24657	0.212556	0.546424	no
XLOC_004858	XLOC_004858	CNBG_2724	ubiquitin-conjugating enzyme e	q1	q2	OK	337.374	217.06	-0.636254		0.636255	1.25506	0.209457	0.542461	no
XLOC_002592	XLOC_002592	CNBG_0758	conserved hypothetical protein	q1	q2	OK	101.962	65.6277	-0.63565		0.635655	1.24137	0.21447	0.549171	no
XLOC_004609	XLOC_004609	CNBG_2228	conserved hypothetical protein	q1	q2	OK	115.685	74.484	-0.635199		0.635199	1.27847	0.201082	0.52976	no
XLOC_000536	XLOC_000536	CNBG_0533	conserved hypothetical protein	q1	q2	OK	99.8066	64.3065	-0.63417		0.634171	1.27627	0.20186	0.531354	no
XLOC_000711	XLOC_000711	CNBG_3810	mRNA cap guanine-N7 methyltransferase	q1	q2	OK	102.413	65.9889	-0.634101		0.634104	1.05961	0.289323	0.636324	no
XLOC_004821	XLOC_004821	CNBG_2662	pre-mRNA splicing factor	q1	q2	OK	714.214	460.953	-0.631736		0.631737	1.27255	0.203179	0.53369	no
XLOC_005314	XLOC_005314	CNBG_3225	conserved hypothetical protein	q1	q2	OK	241.381	155.978	-0.629965		0.62997	1.26531	0.20576	0.536818	no
XLOC_003142	XLOC_003142	CNBG_6078	transcription factor	q1	q2	OK	36.9908	23.9063	-0.629777		0.629776	1.23048	0.218516	0.552531	no
XLOC_005473	XLOC_005473	CNBG_3148	conserved hypothetical protein	q1	q2	OK	29.0115	18.7503	-0.629713		0.629711	1.22088	0.222131	0.557176	no
XLOC_001229	XLOC_001229	CNBG_4625	pyruvate dehydrogenase e1 component beta subunit	q1	q2	OK	1491.41	965.934	-0.626679		0.62668	1.86264	0.0625123	0.288239	no
XLOC_004724	XLOC_004724	CNBG_2473	ubiquitin carboxyl-terminal hydrolase 6	q1	q2	OK	130.101	84.2819	-0.626336		0.626337	1.26253	0.206758	0.538284	no
XLOC_006055	XLOC_006055	CNBG_4145	NADH-ubiquinone oxidoreductase 12 kDa subunit	q1	q2	OK	1165.38	755.613	-0.625082		0.625081	1.25435	0.209714	0.542461	no
XLOC_005548	XLOC_005548	CNBG_3293	mitochondrial import inner membrane translocase subunit TIM22	q1	q2	OK	77.6377	50.3877	-0.623685		0.623686	1.07701	0.281477	0.627888	no
XLOC_006070	XLOC_006070	CNBG_4182	plasma membrane protein	q1	q2	OK	42.5121	27.6521	-0.620484		0.620484	1.22595	0.220216	0.554851	no
XLOC_001948	XLOC_001948	CNBG_5412	60S ribosomal protein	q1	q2	OK	1453.67	945.704	-0.620235		0.620239	1.20116	0.229688	0.566924	no
XLOC_004727	XLOC_004727	CNBG_2484	predicted protein	q1	q2	OK	274.597	178.898	-0.61818		0.618179	1.08958	0.2759	0.621858	no
XLOC_001021	XLOC_001021	CNBG_4452	minor histocompatibility antigen h13	q1	q2	OK	50.2933	32.8158	-0.615977		0.615976	1.15272	0.249026	0.58947	no
XLOC_006098	XLOC_006098	CNBG_4245	arsenic resistance protein ArsH	q1	q2	OK	69.5493	45.3996	-0.615359		0.615356	1.07149	0.283951	0.629892	no
XLOC_005874	XLOC_005874	CNBG_3525	ornithine decarboxylase	q1	q2	OK	589.654	384.962	-0.615153		0.615153	2.11289	0.0346104	0.203061	no
XLOC_002229	XLOC_002229	CNBG_5611	nucleolar essential protein 1	q1	q2	OK	72.2176	47.1671	-0.614572		0.61457	1.16086	0.245701	0.585399	no
XLOC_004085	XLOC_004085	CNBG_1654	conserved hypothetical protein	q1	q2	OK	446.141	291.419	-0.614402		0.614405	2.07326	0.0381479	0.215231	no
XLOC_000434	XLOC_000434	CNBG_0334	chaperone	q1	q2	OK	300.891	196.586	-0.61408		0.61408	1.08822	0.276498	0.621968	no
XLOC_002865	XLOC_002865	CNBG_0751	ribosomal chaperone	q1	q2	OK	2774.76	1813.09	-0.613908		0.613912	1.00582	0.314503	0.662683	no
XLOC_003337	XLOC_003337	CNBG_1119	hypothetical protein	q1	q2	OK	9181.07	6001.22	-0.613408		0.613406	1.07356	0.283019	0.628954	no
XLOC_001951	XLOC_001951	CNBG_5417	selenoprotein W	q1	q2	OK	66.4835	43.4663	-0.613098		0.613099	1.04227	0.297288	0.643263	no
XLOC_004679	XLOC_004679	CNBG_2387	40S ribosomal protein S8	q1	q2	OK	3956.54	2592.48	-0.609903		0.609906	0.902988	0.366532	0.710153	no
XLOC_003470	XLOC_003470	CNBG_1383	conserved hypothetical protein	q1	q2	OK	6901.81	4526.32	-0.608636		0.608636	1.21576	0.224078	0.560014	no
XLOC_005929	XLOC_005929	CNBG_3641	ribosomal protein S19	q1	q2	OK	3088.32	2026.39	-0.607915		0.60791	1.03718	0.299652	0.645035	no
XLOC_000985	XLOC_000985	CNBG_4362	imidazoleglycerol-phosphate dehydratase	q1	q2	OK	153.818	100.98	-0.607152		0.607155	1.15723	0.247178	0.587832	no
XLOC_006077	XLOC_006077	CNBG_4196	conserved hypothetical protein	q1	q2	OK	0.517108	0.339516	-0.606985		0.606986	0.786012	0.43186	0.761931	no
XLOC_004717	XLOC_004717	CNBG_2465	forkhead transcription factor 3	q1	q2	OK	77.931	51.1754	-0.606748		0.606747	1.22379	0.221031	0.556119	no
XLOC_005457	XLOC_005457	CNBG_3118	RNA binding protein	q1	q2	OK	53.0553	34.872	-0.605427		0.605428	1.17888	0.238447	0.577696	no
XLOC_002526	XLOC_002526	CNBG_0622	conserved hypothetical protein	q1	q2	OK	130.101	85.6069	-0.60383		0.603833	1.21529	0.224256	0.560231	no
XLOC_005072	XLOC_005072	CNBG_2737	conserved hypothetical protein	q1	q2	OK	66.6752	43.8887	-0.603303		0.603301	1.16288	0.244876	0.585306	no
XLOC_005477	XLOC_005477	CNBG_3157	polycomb protein e(z)	q1	q2	OK	34.9166	22.9858	-0.603171		0.60317	1.16553	0.243806	0.584946	no
XLOC_003384	XLOC_003384	CNBG_1209	helicase	q1	q2	OK	29.9863	19.7446	-0.602844		0.602845	1.1525	0.249118	0.58947	no
XLOC_001436	XLOC_001436	CNBG_4811	ADP/ATP translocase	q1	q2	OK	10198.3	6717.89	-0.602254		0.602249	0.659311	0.509696	0.806014	no
XLOC_003440	XLOC_003440	CNBG_1324	conserved hypothetical protein	q1	q2	OK	322.817	212.786	-0.601312		0.601313	1.19583	0.231765	0.569262	no
XLOC_001285	XLOC_001285	CNBG_4736	conserved hypothetical protein	q1	q2	OK	74.7777	49.3215	-0.600391		0.600391	1.15052	0.249929	0.590915	no
XLOC_002580	XLOC_002580	CNBG_0733	glutamine-fructose-6-phosphate transaminase	q1	q2	OK	344.44	227.223	-0.600144		0.600144	1.06623	0.286318	0.632849	no
XLOC_001475	XLOC_001475	CNBG_4886	NADH-ubiquinone oxidoreductase 21 kDa subunit	q1	q2	OK	395.919	261.186	-0.600127		0.600128	1.20502	0.228196	0.564837	no
XLOC_004035	XLOC_004035	CNBG_2009	conserved hypothetical protein	q1	q2	OK	2539.45	1675.52	-0.599908		0.599907	1.45524	0.145604	0.446423	no
XLOC_002839	XLOC_002839	CNBG_0699	conserved hypothetical protein	q1	q2	OK	49.1732	32.4523	-0.599552		0.599552	1.11075	0.266677	0.612921	no
XLOC_006105	XLOC_006105	CNBG_3979	NADH-ubiquinone oxidoreductase subunit PSST	q1	q2	OK	293.308	193.818	-0.597719		0.597714	1.92554	0.0541616	0.267261	no
XLOC_000769	XLOC_000769	CNBG_3920	conserved hypothetical protein	q1	q2	OK	42.5572	28.1246	-0.597568		0.597571	1.11355	0.265471	0.610937	no
XLOC_001192	XLOC_001192	CNBG_4551	methylenetetrahydrofolate reductase	q1	q2	OK	117.283	77.5143	-0.597459		0.59746	1.2051	0.228163	0.564837	no
XLOC_001595	XLOC_001595	CNBG_5143	glutamate-cysteine ligase	q1	q2	OK	72.7974	48.1314	-0.596909		0.596909	1.2003	0.230024	0.567073	no
XLOC_002944	XLOC_002944	CNBG_0915	conserved hypothetical protein	q1	q2	OK	100.011	66.1686	-0.595948		0.59594	1.13273	0.25733	0.600144	no
XLOC_005773	XLOC_005773	CNBG_3325	conserved hypothetical protein	q1	q2	OK	131.59	87.1056	-0.595212		0.595212	1.13964	0.254435	0.596259	no
XLOC_000999	XLOC_000999	CNBG_4397	conserved hypothetical protein	q1	q2	OK	325.746	215.801	-0.594046		0.594046	1.1545	0.248297	0.589085	no
XLOC_000026	XLOC_000026	CNBG_0050	conserved hypothetical protein	q1	q2	OK	59.8806	39.6727	-0.593941		0.593942	1.08402	0.278355	0.624882	no
XLOC_004349	XLOC_004349	CNBG_2186	predicted protein	q1	q2	OK	34.8842	23.1223	-0.593287		0.593289	0.963324	0.335385	0.682929	no
XLOC_005800	XLOC_005800	CNBG_3377	conserved hypothetical protein	q1	q2	OK	182.615	121.05	-0.593201		0.593202	1.17695	0.239214	0.579328	no
XLOC_004935	XLOC_004935	CNBG_2888	small nuclear ribonucleoprotein E	q1	q2	OK	1050.2	696.23	-0.593032		0.593028	1.15636	0.247533	0.588387	no
XLOC_001724	XLOC_001724	CNBG_5173	ard1 family protein	q1	q2	OK	232.399	154.087	-0.59286		0.592859	1.13419	0.256717	0.598941	no
XLOC_004098	XLOC_004098	CNBG_1685	conserved hypothetical protein	q1	q2	OK	177.066	117.467	-0.592028		0.592032	1.0423	0.297274	0.643263	no
XLOC_005086	XLOC_005086	CNBG_2763	mitochondrial import inner membrane translocase subunit	q1	q2	OK	391.726	259.875	-0.592025		0.592027	1.18122	0.237515	0.576116	no
XLOC_006199	XLOC_006199	CNBG_4162	Smc4 protein	q1	q2	OK	74.8707	49.6834	-0.591637		0.591637	1.15718	0.247198	0.587832	no
XLOC_000674	XLOC_000674	CNBG_3734	phosphoketolase	q1	q2	OK	1102.68	732.181	-0.590738		0.590742	0.833472	0.404579	0.738619	no
XLOC_005908	XLOC_005908	CNBG_3603	MipD protein	q1	q2	OK	26.0076	17.2731	-0.590402		0.590406	1.01895	0.308225	0.654593	no
XLOC_004507	XLOC_004507	CNBG_2481	predicted protein	q1	q2	OK	9.42233	6.2585	-0.590268		0.590267	0.890781	0.373047	0.714852	no
XLOC_005781	XLOC_005781	CNBG_3343	ribosomal protein L1	q1	q2	OK	152.5	101.319	-0.589905		0.589904	1.16976	0.242097	0.582428	no
XLOC_005629	XLOC_005629	CNBG_3453	conserved hypothetical protein	q1	q2	OK	142.311	94.552	-0.589871		0.589867	1.15247	0.249127	0.58947	no
XLOC_002002	XLOC_002002	CNBG_5517	conserved hypothetical protein	q1	q2	OK	579.266	385.08	-0.58907		0.589068	0.998915	0.317836	0.66698	no
XLOC_000731	XLOC_000731	CNBG_3850	ribosomal protein YmL32	q1	q2	OK	150.942	100.446	-0.587577		0.587574	1.05156	0.293001	0.638955	no
XLOC_002869	XLOC_002869	CNBG_0760	DNA-directed RNA polymerase I subunit RPA1	q1	q2	OK	53.2949	35.4998	-0.586185		0.586187	1.16666	0.243346	0.584178	no
XLOC_004600	XLOC_004600	CNBG_2211	NAD diphosphatase	q1	q2	OK	94.3579	62.8811	-0.585516		0.585517	1.16227	0.245125	0.585306	no
XLOC_002778	XLOC_002778	CNBG_0577	hypothetical protein	q1	q2	OK	2579.93	1719.38	-0.585445		0.585443	1.05347	0.292126	0.638174	no
XLOC_005708	XLOC_005708	CNBG_3605	cell division control protein 23	q1	q2	OK	37.1025	24.7296	-0.585277		0.585277	1.11882	0.263219	0.60814	no
XLOC_003435	XLOC_003435	CNBG_1315	conserved hypothetical protein	q1	q2	OK	46.7339	31.1827	-0.583721		0.583724	1.10387	0.269647	0.614916	no
XLOC_004386	XLOC_004386	CNBG_2256	hypothetical protein	q1	q2	OK	4.29632	2.87211	-0.58099		0.58099	0.727706	0.466794	0.776803	no
XLOC_002338	XLOC_002338	CNBG_5927	predicted protein	q1	q2	NOTEST	0.252871	0.169045	-0.58099		0.580994	0.600327	0.548288	1	no
XLOC_001217	XLOC_001217	CNBG_4597	conserved hypothetical protein	q1	q2	OK	245.1	163.882	-0.580708		0.580713	1.15503	0.248079	0.588795	no
XLOC_000167	XLOC_000167	CNBG_0335	60S ribosomal protein	q1	q2	OK	6948.06	4646.98	-0.580318		0.580317	0.904631	0.365661	0.709502	no
XLOC_004503	XLOC_004503	CNBG_2476	conserved hypothetical protein	q1	q2	OK	126.42	84.5742	-0.579936		0.579935	1.16218	0.245164	0.585306	no
XLOC_003993	XLOC_003993	CNBG_1921	C-22 sterol desaturase	q1	q2	OK	540.991	361.922	-0.579928		0.579926	1.77294	0.0762382	0.319803	no
XLOC_002548	XLOC_002548	CNBG_0674	predicted protein	q1	q2	OK	21.4969	14.3831	-0.579751		0.579754	0.983367	0.325427	0.673079	no
XLOC_005275	XLOC_005275	CNBG_3140	mitochondrial ribosomal protein s24	q1	q2	OK	186.668	124.897	-0.579735		0.579736	1.06571	0.286555	0.632849	no
XLOC_001329	XLOC_001329	CNBG_4823	conserved hypothetical protein	q1	q2	OK	1575.79	1054.44	-0.57959		0.579598	1.12935	0.258748	0.601994	no
XLOC_003994	XLOC_003994	CNBG_1924	DNA-directed RNA polymerase III polypeptide	q1	q2	OK	52.8131	35.372	-0.578287		0.578288	1.13051	0.258263	0.601413	no
XLOC_004764	XLOC_004764	CNBG_2560	Vps4a protein	q1	q2	OK	180.511	121.007	-0.577		0.576996	1.15929	0.246337	0.586237	no
XLOC_001742	XLOC_001742	CNBG_5209	predicted protein	q1	q2	OK	521.746	349.762	-0.576974		0.576974	1.11484	0.26492	0.610472	no
XLOC_000265	XLOC_000265	CNBG_0538	methionine-tRNA ligase	q1	q2	OK	52.983	35.5605	-0.575255		0.575254	1.13079	0.258143	0.60136	no
XLOC_005607	XLOC_005607	CNBG_3411	40S ribosomal protein S12	q1	q2	OK	3406.43	2287.33	-0.574592		0.574596	1.53381	0.125075	0.417762	no
XLOC_005833	XLOC_005833	CNBG_3445	galactinol synthase	q1	q2	OK	128.332	86.1933	-0.574235		0.574233	1.05849	0.289832	0.636992	no
XLOC_001910	XLOC_001910	CNBG_5333	conserved hypothetical protein	q1	q2	OK	341.842	229.664	-0.573807		0.573805	0.968607	0.332742	0.681139	no
XLOC_002201	XLOC_002201	CNBG_5693	predicted protein	q1	q2	OK	1791.56	1204.14	-0.573212		0.573213	1.14213	0.253399	0.5957	no
XLOC_002917	XLOC_002917	CNBG_0863	acyl carrier	q1	q2	OK	204.318	137.369	-0.572758		0.57276	1.05172	0.292928	0.638955	no
XLOC_005047	XLOC_005047	CNBG_2681	DNA-directed RNA polymerase I	q1	q2	OK	238.059	160.139	-0.572		0.571994	1.08217	0.279176	0.625482	no
XLOC_001684	XLOC_001684	CNBG_5093	nucleolar protein	q1	q2	OK	59.3638	39.9503	-0.571378		0.571377	1.11044	0.266809	0.612997	no
XLOC_001035	XLOC_001035	CNBG_4479	B2-aldehyde-forming enzyme	q1	q2	OK	464.217	312.42	-0.571312		0.571313	1.08966	0.275862	0.621858	no
XLOC_003247	XLOC_003247	CNBG_6164	conserved hypothetical protein	q1	q2	OK	169.191	113.88	-0.571136		0.571138	1.08711	0.276988	0.62272	no
XLOC_004282	XLOC_004282	CNBG_2051	L10e protein	q1	q2	OK	1630.32	1098.11	-0.570127		0.570133	0.907173	0.364316	0.708593	no
XLOC_002546	XLOC_002546	CNBG_0671	conserved hypothetical protein	q1	q2	OK	97.4893	65.6885	-0.569602		0.569603	1.12672	0.259861	0.602939	no
XLOC_001454	XLOC_001454	CNBG_4847	long-chain fatty acid transporter	q1	q2	OK	2512.46	1693.21	-0.569338		0.56934	0.984205	0.325015	0.672452	no
XLOC_003721	XLOC_003721	CNBG_1382	54S ribosomal protein L16	q1	q2	OK	245.418	165.557	-0.567911		0.567913	1.1412	0.253788	0.596141	no
XLOC_000881	XLOC_000881	CNBG_4403	glycoside hydrolase family 16 protein	q1	q2	OK	4.4997	3.037	-0.567184		0.567182	0.869249	0.384711	0.723339	no
XLOC_002655	XLOC_002655	CNBG_0876	conserved hypothetical protein	q1	q2	OK	44.2509	29.8974	-0.565685		0.565687	1.10713	0.268238	0.614299	no
XLOC_004447	XLOC_004447	CNBG_2368	hypothetical protein	q1	q2	OK	3964.4	2680.68	-0.564503		0.564504	1.06305	0.287759	0.633943	no
XLOC_000269	XLOC_000269	CNBG_0003	conserved hypothetical protein	q1	q2	OK	0.488424	0.330401	-0.563916		0.563916	0.768835	0.441991	0.7653	no
XLOC_002361	XLOC_002361	CNBG_5890	predicted protein	q1	q2	OK	1.5056	1.01848	-0.563916		0.563921	0.768835	0.441991	0.7653	no
XLOC_003199	XLOC_003199	CNBG_6120	adenosylmethionine-8-amino-7-oxononanoate transaminase	q1	q2	OK	138.668	93.8321	-0.563479		0.563481	1.10359	0.269771	0.614916	no
XLOC_001289	XLOC_001289	CNBG_4743	conserved hypothetical protein	q1	q2	OK	57.5507	38.9658	-0.562624		0.562625	1.1077	0.267992	0.614178	no
XLOC_002609	XLOC_002609	CNBG_0794	conserved hypothetical protein	q1	q2	OK	1.29921	0.879759	-0.562454		0.562454	0.866633	0.386143	0.724444	no
XLOC_004178	XLOC_004178	CNBG_1852	neutral amino acid transporter	q1	q2	OK	104.709	70.9406	-0.561709		0.561702	1.12282	0.261513	0.605558	no
XLOC_000976	XLOC_000976	CNBG_4340	conserved hypothetical protein	q1	q2	OK	44.6125	30.2313	-0.561405		0.561405	1.12899	0.258902	0.601994	no
XLOC_001798	XLOC_001798	CNBG_5314	conserved hypothetical protein	q1	q2	OK	20.2769	13.7559	-0.559791		0.559787	0.977784	0.328181	0.675384	no
XLOC_002930	XLOC_002930	CNBG_0888	50S ribosomal protein L17	q1	q2	OK	194.128	131.795	-0.558711		0.558713	1.12504	0.26057	0.603999	no
XLOC_004945	XLOC_004945	CNBG_2913	hypothetical protein	q1	q2	OK	1.64913	1.11968	-0.558622		0.558619	0.738611	0.460143	0.772907	no
XLOC_000096	XLOC_000096	CNBG_0187	tubulin A	q1	q2	OK	1625.31	1104.12	-0.55782		0.557818	0.819368	0.412576	0.744638	no
XLOC_002071	XLOC_002071	CNBG_5432	conserved hypothetical protein	q1	q2	OK	193.4	131.404	-0.557571		0.557579	1.10336	0.26987	0.614916	no
XLOC_001868	XLOC_001868	CNBG_5253	conserved hypothetical protein	q1	q2	OK	338.206	229.855	-0.557179		0.557178	1.04172	0.297541	0.643263	no
XLOC_000707	XLOC_000707	CNBG_3804	translation elongation factor G	q1	q2	OK	56.0161	38.1211	-0.55525		0.555252	1.11441	0.265101	0.610662	no
XLOC_001280	XLOC_001280	CNBG_4729	uroporphyrin-III C-methyltransferase	q1	q2	OK	59.8552	40.7344	-0.555229		0.555229	1.11359	0.265454	0.610937	no
XLOC_000612	XLOC_000612	CNBG_3853	ATP synthase	q1	q2	OK	2133.95	1454.55	-0.552952		0.552953	0.899702	0.368279	0.710388	no
XLOC_002650	XLOC_002650	CNBG_0864	RNA polymerase I transcription factor	q1	q2	OK	47.3464	32.2846	-0.55241		0.552409	1.03584	0.300278	0.6455	no
XLOC_000172	XLOC_000172	CNBG_0344	conserved hypothetical protein	q1	q2	OK	68.8524	46.9515	-0.552336		0.552336	1.07209	0.283678	0.629892	no
XLOC_005110	XLOC_005110	CNBG_2811	conserved hypothetical protein	q1	q2	OK	224.714	153.305	-0.551688		0.551685	1.03919	0.298714	0.644139	no
XLOC_005037	XLOC_005037	CNBG_2657	predicted protein	q1	q2	OK	45.5552	31.0825	-0.551513		0.551513	0.876415	0.380805	0.720334	no
XLOC_002796	XLOC_002796	CNBG_0614	3-5 exoribonuclease CSL4	q1	q2	OK	59.4006	40.5425	-0.551042		0.551042	0.935742	0.349406	0.696558	no
XLOC_001888	XLOC_001888	CNBG_5292	60s ribosomal protein L1-a	q1	q2	OK	2950.65	2014.02	-0.550954		0.550955	0.800646	0.423337	0.754742	no
XLOC_001731	XLOC_001731	CNBG_5186	conserved hypothetical protein	q1	q2	OK	138.441	94.686	-0.548052		0.548048	0.982296	0.325954	0.673592	no
XLOC_006079	XLOC_006079	CNBG_4199	conserved hypothetical protein	q1	q2	OK	207.721	142.208	-0.54665		0.546644	1.09999	0.271338	0.615881	no
XLOC_003917	XLOC_003917	CNBG_1761	keratinolytic protein	q1	q2	OK	215.537	147.638	-0.545877		0.545871	1.10019	0.271249	0.615881	no
XLOC_006193	XLOC_006193	CNBG_4155	conserved hypothetical protein	q1	q2	OK	18.0521	12.3654	-0.545851		0.545858	0.980056	0.327059	0.674422	no
XLOC_005336	XLOC_005336	CNBG_3268	ATP-dependent helicase	q1	q2	OK	17.5788	12.0451	-0.545387		0.54539	1.04842	0.294445	0.640378	no
XLOC_004306	XLOC_004306	CNBG_2108	mitochondrial processing peptidase beta subunit	q1	q2	OK	791.824	542.569	-0.545374		0.545373	0.905498	0.365201	0.709055	no
XLOC_001301	XLOC_001301	CNBG_4763	aspartate transaminase	q1	q2	OK	286.986	196.821	-0.544096		0.544096	1.07597	0.281942	0.627987	no
XLOC_004001	XLOC_004001	CNBG_1935	import inner membrane translocase subunit tim44	q1	q2	OK	119.174	81.7352	-0.544043		0.54404	1.09508	0.273479	0.618885	no
XLOC_003297	XLOC_003297	CNBG_6192	pre-mRNA splicing factor	q1	q2	OK	664.275	455.701	-0.543692		0.543693	1.08199	0.279257	0.625482	no
XLOC_004603	XLOC_004603	CNBG_2217	conserved hypothetical protein	q1	q2	OK	50.5659	34.6891	-0.543685		0.543682	1.08522	0.277823	0.624141	no
XLOC_005611	XLOC_005611	CNBG_3419	conserved hypothetical protein	q1	q2	OK	2276.71	1563.17	-0.542477		0.542476	0.943789	0.345278	0.693061	no
XLOC_001705	XLOC_001705	CNBG_5137	aminoimidazole ribonucleotide synthetase	q1	q2	OK	124.469	85.4996	-0.541792		0.541797	1.07471	0.282504	0.628428	no
XLOC_000191	XLOC_000191	CNBG_0390	conserved hypothetical protein	q1	q2	OK	17.1864	11.8099	-0.541264		0.541271	0.855808	0.392104	0.728752	no
XLOC_003298	XLOC_003298	CNBG_6194	conserved hypothetical protein	q1	q2	OK	168.975	116.218	-0.539985		0.539976	1.0863	0.277346	0.623296	no
XLOC_002224	XLOC_002224	CNBG_5602	Ras2 protein	q1	q2	OK	78.9648	54.3331	-0.539378		0.539378	0.974895	0.329612	0.677244	no
XLOC_002873	XLOC_002873	CNBG_0768	small nuclear riboprotein F	q1	q2	OK	1874.18	1289.84	-0.539063		0.539067	1.07885	0.280654	0.627082	no
XLOC_002209	XLOC_002209	CNBG_5709	conserved hypothetical protein	q1	q2	OK	309.111	212.791	-0.53869		0.538688	1.08046	0.279937	0.626612	no
XLOC_006228	XLOC_006228	CNBG_4215	conserved hypothetical protein	q1	q2	OK	20.0622	13.8154	-0.538197		0.538202	0.953546	0.340314	0.686629	no
XLOC_001553	XLOC_001553	CNBG_5058	plasma membrane H-ATPase 1	q1	q2	OK	3406.41	2346.25	-0.537893		0.537895	0.599288	0.548981	0.821263	no
XLOC_003608	XLOC_003608	CNBG_1159	uv excision repair protein rhp23	q1	q2	OK	134.527	92.6699	-0.537728		0.537723	1.06571	0.286557	0.632849	no
XLOC_000842	XLOC_000842	CNBG_4336	conserved hypothetical protein	q1	q2	OK	30.6349	21.1248	-0.536238		0.536238	1.07188	0.283772	0.629892	no
XLOC_004765	XLOC_004765	CNBG_2561	conserved hypothetical protein	q1	q2	OK	4.39733	3.03239	-0.536171		0.536172	0.821945	0.411108	0.743292	no
XLOC_000762	XLOC_000762	CNBG_3904	inositol polyphosphate phosphatase	q1	q2	OK	40.7611	28.1104	-0.536089		0.536089	1.07952	0.280355	0.626833	no
XLOC_005749	XLOC_005749	CNBG_3688	conserved hypothetical protein	q1	q2	OK	311.576	214.907	-0.535869		0.535872	1.03201	0.302069	0.647495	no
XLOC_002973	XLOC_002973	CNBG_0974	conserved hypothetical protein	q1	q2	OK	172.898	119.28	-0.535566		0.535569	1.01735	0.308986	0.655489	no
XLOC_002604	XLOC_002604	CNBG_0782	conserved hypothetical protein	q1	q2	OK	60.1355	41.4938	-0.53532		0.535321	1.0769	0.281523	0.627888	no
XLOC_003405	XLOC_003405	CNBG_1256	conserved hypothetical protein	q1	q2	OK	219.923	151.76	-0.5352		0.535207	1.04048	0.298119	0.643303	no
XLOC_003641	XLOC_003641	CNBG_1228	conserved hypothetical protein	q1	q2	OK	206.339	142.408	-0.534994		0.534986	1.04285	0.297016	0.643263	no
XLOC_000882	XLOC_000882	CNBG_4406	eukaryotic translation initiation factor 1A	q1	q2	OK	484.007	334.2	-0.534314		0.534316	1.07602	0.281918	0.627987	no
XLOC_005420	XLOC_005420	CNBG_3048	conserved hypothetical protein	q1	q2	OK	56.7224	39.1704	-0.534157		0.534155	0.96494	0.334575	0.682193	no
XLOC_000183	XLOC_000183	CNBG_0366	conserved hypothetical protein	q1	q2	OK	87.6313	60.5166	-0.534116		0.534115	0.955939	0.339103	0.685035	no
XLOC_006032	XLOC_006032	CNBG_4099	conserved hypothetical protein	q1	q2	OK	103.883	71.7667	-0.533574		0.533573	1.02813	0.303891	0.649408	no
XLOC_005625	XLOC_005625	CNBG_3447	AAA family ATPase	q1	q2	OK	23.0586	15.9342	-0.533179		0.533178	0.908391	0.363672	0.708311	no
XLOC_001873	XLOC_001873	CNBG_5262	clathrin coat assembly protein ap19	q1	q2	OK	342.813	237.083	-0.532029		0.53203	1.05387	0.291943	0.63805	no
XLOC_001324	XLOC_001324	CNBG_4807	conserved hypothetical protein	q1	q2	OK	16.7024	11.5561	-0.531399		0.531401	0.968889	0.332601	0.68108	no
XLOC_006141	XLOC_006141	CNBG_4057	conserved hypothetical protein	q1	q2	OK	97.7374	67.645	-0.530926		0.530927	0.946198	0.344048	0.691903	no
XLOC_001008	XLOC_001008	CNBG_4420	nascent polypeptide-associated complex subunit beta	q1	q2	OK	1938.48	1344.12	-0.528264		0.528264	0.939025	0.347718	0.695186	no
XLOC_001459	XLOC_001459	CNBG_4855	conserved hypothetical protein	q1	q2	OK	40.8565	28.335	-0.52798		0.52798	1.05673	0.290634	0.63783	no
XLOC_002402	XLOC_002402	CNBG_5780	predicted protein	q1	q2	OK	16.4444	11.4124	-0.526995		0.526994	0.829035	0.407085	0.73991	no
XLOC_002494	XLOC_002494	CNBG_0559	NADH dehydrogenase	q1	q2	OK	210.114	146.041	-0.524798		0.524799	1.05574	0.291089	0.63805	no
XLOC_002583	XLOC_002583	CNBG_0739	ribosomal protein S17	q1	q2	OK	5700.32	3962.19	-0.524745		0.524745	0.786747	0.43143	0.761754	no
XLOC_003450	XLOC_003450	CNBG_1345	cyclohydrolase	q1	q2	OK	84.7941	58.9464	-0.52456		0.52456	1.05265	0.292501	0.638766	no
XLOC_005754	XLOC_005754	CNBG_3696	ER-derived vesicles protein ERV14	q1	q2	OK	1367.11	950.463	-0.524424		0.524427	1.04131	0.297733	0.643263	no
XLOC_000426	XLOC_000426	CNBG_0320	conserved hypothetical protein	q1	q2	OK	60.2439	41.884	-0.524417		0.524416	0.987302	0.323495	0.670429	no
XLOC_005507	XLOC_005507	CNBG_3213	homoaconitate hydratase	q1	q2	OK	28.632	19.9087	-0.524229		0.524229	0.996598	0.31896	0.668414	no
XLOC_004281	XLOC_004281	CNBG_2049	conserved hypothetical protein	q1	q2	OK	45.3559	31.5498	-0.523657		0.523659	0.93883	0.347818	0.695186	no
XLOC_003930	XLOC_003930	CNBG_1782	minor allergen Alt a 5	q1	q2	OK	4000.97	2785.6	-0.522364		0.522362	0.912518	0.361496	0.707316	no
XLOC_000498	XLOC_000498	CNBG_0460	conserved hypothetical protein	q1	q2	OK	1.26859	0.883396	-0.522096		0.522094	0.722676	0.469879	0.77817	no
XLOC_003677	XLOC_003677	CNBG_1295	conserved hypothetical protein	q1	q2	OK	33.6047	23.4009	-0.522096		0.522099	1.04854	0.294391	0.640378	no
XLOC_003051	XLOC_003051	CNBG_5982	conserved hypothetical protein	q1	q2	OK	58.8574	41.0195	-0.520916		0.520914	1.04735	0.294937	0.640378	no
XLOC_000703	XLOC_000703	CNBG_3795	60S ribosomal protein L7	q1	q2	OK	109.923	76.6329	-0.520464		0.520457	1.01695	0.309177	0.655489	no
XLOC_001347	XLOC_001347	CNBG_4854	conserved hypothetical protein	q1	q2	OK	176.253	122.88	-0.520395		0.520398	1.02084	0.307331	0.65337	no
XLOC_002316	XLOC_002316	CNBG_5882	cytosine deaminase	q1	q2	OK	125.758	87.7215	-0.519647		0.519648	0.972077	0.331012	0.679174	no
XLOC_003473	XLOC_003473	CNBG_1389	translation initiation factor eIF-2B epsilon subunit	q1	q2	OK	87.5197	61.0522	-0.519564		0.519565	1.04837	0.294466	0.640378	no
XLOC_005834	XLOC_005834	CNBG_3446	conserved hypothetical protein	q1	q2	OK	20.763	14.485	-0.519451		0.519455	0.798602	0.424521	0.755421	no
XLOC_001575	XLOC_001575	CNBG_5103	conserved hypothetical protein	q1	q2	OK	114.363	79.8578	-0.518119		0.518115	1.01007	0.31246	0.660635	no
XLOC_001805	XLOC_001805	CNBG_5329	myosin	q1	q2	OK	206.771	144.419	-0.517771		0.517773	1.01704	0.309134	0.655489	no
XLOC_000470	XLOC_000470	CNBG_0407	peptide-binding protein	q1	q2	OK	84.7504	59.207	-0.517453		0.517452	1.03526	0.300548	0.645613	no
XLOC_001446	XLOC_001446	CNBG_4831	glycerol-1-phosphatase	q1	q2	OK	111.762	78.1493	-0.516122		0.516125	0.978242	0.327954	0.675143	no
XLOC_005445	XLOC_005445	CNBG_3094	conserved hypothetical protein	q1	q2	OK	79.3013	55.4706	-0.515623		0.515621	1.02661	0.304606	0.649812	no
XLOC_001070	XLOC_001070	CNBG_4563	conserved hypothetical protein	q1	q2	OK	178.787	125.097	-0.515193		0.515195	1.03823	0.299165	0.644541	no
XLOC_005045	XLOC_005045	CNBG_2671	conserved hypothetical protein	q1	q2	OK	2270.31	1589.08	-0.514694		0.514698	0.994955	0.319758	0.669009	no
XLOC_000306	XLOC_000306	CNBG_0081	conserved hypothetical protein	q1	q2	OK	104.077	72.861	-0.514434		0.514433	1.03296	0.301624	0.64725	no
XLOC_003784	XLOC_003784	CNBG_1512	conserved hypothetical protein	q1	q2	OK	22.9717	16.0875	-0.513922		0.513917	0.891226	0.372808	0.714852	no
XLOC_002683	XLOC_002683	CNBG_0931	conserved hypothetical protein	q1	q2	OK	135.801	95.236	-0.51192		0.511915	1.03073	0.302669	0.648141	no
XLOC_001392	XLOC_001392	CNBG_4935	conserved hypothetical protein	q1	q2	OK	137.231	96.2648	-0.51153		0.511526	1.02387	0.305896	0.652114	no
XLOC_002656	XLOC_002656	CNBG_0878	nucleolar protein	q1	q2	OK	53.9962	37.9173	-0.510002		0.510002	0.9615	0.336301	0.683079	no
XLOC_003346	XLOC_003346	CNBG_1134	nicotinamidase	q1	q2	OK	69.7683	49.025	-0.509053		0.509054	0.899225	0.368533	0.710389	no
XLOC_005330	XLOC_005330	CNBG_3260	conserved hypothetical protein	q1	q2	OK	4.33143	3.04365	-0.50904		0.509041	0.774719	0.438506	0.764065	no
XLOC_001046	XLOC_001046	CNBG_4501	NADH-ubiquinone oxidoreductase 19 kDa subunit	q1	q2	OK	263.794	185.582	-0.507353		0.507355	0.98107	0.326558	0.674065	no
XLOC_003415	XLOC_003415	CNBG_1274	conserved hypothetical protein	q1	q2	OK	4606.35	3240.83	-0.507264		0.507261	0.884888	0.376217	0.717366	no
XLOC_002821	XLOC_002821	CNBG_0661	u5 small nuclear ribonucleoprotein component	q1	q2	OK	110.403	77.675	-0.507251		0.507257	0.996927	0.3188	0.668414	no
XLOC_006168	XLOC_006168	CNBG_4108	predicted protein	q1	q2	OK	553.82	389.653	-0.507228		0.507227	0.994637	0.319913	0.669009	no
XLOC_003414	XLOC_003414	CNBG_1272	predicted protein	q1	q2	OK	2.95477	2.07924	-0.506989		0.50699	0.728917	0.466052	0.776712	no
XLOC_001577	XLOC_001577	CNBG_5107	ABC transporter PMR5	q1	q2	OK	6.52622	4.59413	-0.506458		0.506456	0.874903	0.381627	0.721226	no
XLOC_003527	XLOC_003527	CNBG_1498	serine/threonine specific protein phosphatase	q1	q2	OK	57.9592	40.8114	-0.506066		0.506065	0.925535	0.354688	0.701878	no
XLOC_002389	XLOC_002389	CNBG_5761	nucleus protein	q1	q2	OK	61.6722	43.4284	-0.505981		0.505982	1.02108	0.307215	0.65337	no
XLOC_004446	XLOC_004446	CNBG_2366	conserved hypothetical protein	q1	q2	OK	1146.76	807.869	-0.50537		0.50537	0.928491	0.353153	0.700411	no
XLOC_003047	XLOC_003047	CNBG_5975	conserved hypothetical protein	q1	q2	OK	51.7319	36.5005	-0.503139		0.503138	0.957928	0.338099	0.684686	no
XLOC_003522	XLOC_003522	CNBG_1489	elongation factor 1-gamma	q1	q2	OK	1205.01	851.441	-0.501067		0.501067	0.779141	0.435896	0.763151	no
XLOC_004983	XLOC_004983	CNBG_2538	eukaryotic translation initiation factor 2 subunit alpha	q1	q2	OK	355.006	250.975	-0.500301		0.5003	1.13005	0.258454	0.60163	no
XLOC_003521	XLOC_003521	CNBG_1488	methionine adenosyltransferase	q1	q2	OK	750.297	530.457	-0.500225		0.500226	0.858295	0.39073	0.728209	no
XLOC_003778	XLOC_003778	CNBG_1495	conserved hypothetical protein	q1	q2	OK	70.7612	50.0333	-0.50007		0.50007	0.989471	0.322433	0.669607	no
XLOC_004326	XLOC_004326	CNBG_2145	predicted protein	q1	q2	OK	13.4648	9.52062	-0.50007		0.500065	0.756204	0.449527	0.770534	no
XLOC_002177	XLOC_002177	CNBG_5647	predicted protein	q1	q2	OK	1.3435	0.949952	-0.50007		0.50007	0.642806	0.52035	0.810541	no
XLOC_002251	XLOC_002251	CNBG_5659	conserved hypothetical protein	q1	q2	OK	83.7798	59.2425	-0.49997		0.49997	1.00804	0.313435	0.661907	no
XLOC_004154	XLOC_004154	CNBG_1812	acyl-protein thioesterase-1	q1	q2	OK	200.063	141.499	-0.499667		0.499663	0.996399	0.319056	0.668414	no
XLOC_001365	XLOC_001365	CNBG_4893	streptomycin biosynthesis protein StrI	q1	q2	OK	24.918	17.6311	-0.499065		0.499066	0.877072	0.380447	0.720334	no
XLOC_006110	XLOC_006110	CNBG_3990	50S ribosomal protein L3	q1	q2	OK	194.39	137.713	-0.497294		0.497289	1.00109	0.316785	0.665578	no
XLOC_003771	XLOC_003771	CNBG_1478	conserved hypothetical protein	q1	q2	OK	16.4256	11.6424	-0.496561		0.496558	0.791012	0.428937	0.758977	no
XLOC_002012	XLOC_002012	CNBG_5537	predicted protein	q1	q2	OK	83.269	59.0345	-0.496222		0.496221	0.881316	0.378147	0.718858	no
XLOC_005098	XLOC_005098	CNBG_2789	small nucleolar RNP protein	q1	q2	OK	449.842	319.061	-0.495585		0.495586	0.994211	0.32012	0.669009	no
XLOC_004799	XLOC_004799	CNBG_2621	poly(a)-binding protein fabm	q1	q2	OK	586.35	416.125	-0.494743		0.494745	0.799632	0.423924	0.754974	no
XLOC_005099	XLOC_005099	CNBG_2791	conserved hypothetical protein	q1	q2	OK	150.815	107.1	-0.493813		0.493821	0.993934	0.320255	0.669009	no
XLOC_002562	XLOC_002562	CNBG_0698	conserved hypothetical protein	q1	q2	OK	65.0503	46.2043	-0.493527		0.493529	0.990143	0.322104	0.669607	no
XLOC_000367	XLOC_000367	CNBG_0213	tRNA isopentenyltransferase	q1	q2	OK	44.7765	31.8054	-0.49347		0.49347	0.939187	0.347635	0.695186	no
XLOC_001485	XLOC_001485	CNBG_4918	conserved hypothetical protein	q1	q2	OK	202.033	143.521	-0.493333		0.493329	0.9895	0.322419	0.669607	no
XLOC_005431	XLOC_005431	CNBG_3072	conserved hypothetical protein	q1	q2	OK	92.5911	65.8178	-0.492396		0.492396	0.938105	0.34819	0.69548	no
XLOC_005791	XLOC_005791	CNBG_3360	prolyl isomerase Ess1	q1	q2	OK	468.892	333.317	-0.492358		0.492361	0.992692	0.32086	0.669009	no
XLOC_001968	XLOC_001968	CNBG_5452	conserved hypothetical protein	q1	q2	OK	64.0257	45.5217	-0.492098		0.492097	0.988578	0.322869	0.669808	no
XLOC_000100	XLOC_000100	CNBG_0193	mitochondrial 40s ribosomal protein	q1	q2	OK	437.986	311.639	-0.491008		0.491009	0.902464	0.36681	0.710153	no
XLOC_005372	XLOC_005372	CNBG_2955	predicted protein	q1	q2	OK	80.5217	57.3496	-0.489593		0.489594	0.881889	0.377837	0.718858	no
XLOC_001264	XLOC_001264	CNBG_4692	nascent polypeptide-associated complex subunit alpha	q1	q2	OK	1253.42	892.775	-0.489506		0.489501	0.916884	0.359203	0.705257	no
XLOC_004299	XLOC_004299	CNBG_2094	conserved hypothetical protein	q1	q2	OK	67.1108	47.8389	-0.48836		0.488361	0.894715	0.37094	0.713692	no
XLOC_000445	XLOC_000445	CNBG_0355	predicted protein	q1	q2	OK	1463.36	1043.27	-0.488169		0.488172	0.985167	0.324542	0.671699	no
XLOC_005073	XLOC_005073	CNBG_2739	NADPH dehydrogenase 2	q1	q2	OK	11.8117	8.42406	-0.487633		0.487629	0.785397	0.432221	0.761931	no
XLOC_002010	XLOC_002010	CNBG_5533	conserved hypothetical protein	q1	q2	OK	5.73797	4.09256	-0.487539		0.487537	0.803955	0.421423	0.753124	no
XLOC_002060	XLOC_002060	CNBG_5409	conserved hypothetical protein	q1	q2	OK	14.6797	10.4711	-0.487401		0.487409	0.902264	0.366916	0.710153	no
XLOC_002710	XLOC_002710	CNBG_0986	conserved hypothetical protein	q1	q2	OK	46.9662	33.5119	-0.486948		0.486949	0.902294	0.366901	0.710153	no
XLOC_005224	XLOC_005224	CNBG_3038	protein kinase	q1	q2	OK	82.7916	59.1102	-0.486079		0.486077	0.969063	0.332514	0.68108	no
XLOC_001727	XLOC_001727	CNBG_5177	conserved hypothetical protein	q1	q2	OK	48.4897	34.6421	-0.48515		0.485152	0.946724	0.343779	0.691903	no
XLOC_004647	XLOC_004647	CNBG_2314	conserved hypothetical protein	q1	q2	OK	113.514	81.1324	-0.484523		0.48452	0.974184	0.329965	0.677476	no
XLOC_001102	XLOC_001102	CNBG_4626	GTPase	q1	q2	OK	50.8465	36.342	-0.484511		0.484511	0.94178	0.346305	0.693958	no
XLOC_003104	XLOC_003104	CNBG_5994	conserved hypothetical protein	q1	q2	OK	69.9349	50.0069	-0.483886		0.483885	0.838578	0.401706	0.736369	no
XLOC_005034	XLOC_005034	CNBG_2650	mitochondrial ribosomal protein	q1	q2	OK	204.422	146.248	-0.483129		0.483134	0.934604	0.349993	0.696591	no
XLOC_001841	XLOC_001841	CNBG_5190	conserved hypothetical protein	q1	q2	OK	91.6593	65.5777	-0.483076		0.483076	0.974312	0.329902	0.677476	no
XLOC_003753	XLOC_003753	CNBG_1446	mitochondrion protein	q1	q2	OK	181.695	130.046	-0.482495		0.482497	0.927214	0.353816	0.700825	no
XLOC_002396	XLOC_002396	CNBG_5770	U6 snRNA binding protein	q1	q2	OK	572.833	410.097	-0.482151		0.482149	0.955545	0.339302	0.685035	no
XLOC_001081	XLOC_001081	CNBG_4586	conserved hypothetical protein	q1	q2	NOTEST	0.244524	0.175142	-0.481454		0.481451	0.599837	0.548615	1	no
XLOC_001391	XLOC_001391	CNBG_4934	conserved hypothetical protein	q1	q2	OK	1.29515	0.927657	-0.481454		0.481456	0.599837	0.548615	0.821263	no
XLOC_000062	XLOC_000062	CNBG_0122	conserved hypothetical protein	q1	q2	OK	55.9909	40.1176	-0.480956		0.480957	0.940443	0.34699	0.69488	no
XLOC_004176	XLOC_004176	CNBG_1849	conserved hypothetical protein	q1	q2	OK	263.14	188.683	-0.479863		0.479866	0.876885	0.380549	0.720334	no
XLOC_003619	XLOC_003619	CNBG_1181	conserved hypothetical protein	q1	q2	OK	133.21	95.6177	-0.478352		0.478353	0.932263	0.351201	0.698039	no
XLOC_004428	XLOC_004428	CNBG_2334	inositol-1(or 4)-monophosphatase	q1	q2	OK	78.028	56.0349	-0.477666		0.477666	0.907679	0.364048	0.708593	no
XLOC_001746	XLOC_001746	CNBG_5220	conserved hypothetical protein	q1	q2	OK	106.121	76.2373	-0.477137		0.477141	1.57117	0.116144	0.402573	no
XLOC_002774	XLOC_002774	CNBG_0570	conserved hypothetical protein	q1	q2	OK	2080.65	1495.74	-0.476175		0.476175	0.855701	0.392163	0.728752	no
XLOC_003894	XLOC_003894	CNBG_1723	enzyme regulator	q1	q2	OK	7.30295	5.25026	-0.476091		0.47609	0.750015	0.453246	0.772	no
XLOC_003380	XLOC_003380	CNBG_1202	conserved hypothetical protein	q1	q2	OK	108.081	77.7046	-0.476045		0.476041	0.942586	0.345893	0.693582	no
XLOC_005881	XLOC_005881	CNBG_3538	conserved hypothetical protein	q1	q2	OK	76.5477	55.0469	-0.475699		0.475698	0.92406	0.355455	0.702496	no
XLOC_001571	XLOC_001571	CNBG_5097	hydrolase	q1	q2	OK	57.8663	41.6165	-0.475569		0.475568	0.851106	0.394711	0.730972	no
XLOC_004398	XLOC_004398	CNBG_2278	UDP-xylose synthase	q1	q2	OK	3879.52	2792.99	-0.474066		0.474068	0.611389	0.540942	0.818058	no
XLOC_003742	XLOC_003742	CNBG_1425	conserved hypothetical protein	q1	q2	OK	10.7579	7.74888	-0.473337		0.473337	0.779124	0.435907	0.763151	no
XLOC_001012	XLOC_001012	CNBG_4428	conserved hypothetical protein	q1	q2	OK	2.69428	1.94088	-0.473187		0.473189	0.664953	0.50608	0.805193	no
XLOC_004612	XLOC_004612	CNBG_2237	conserved hypothetical protein	q1	q2	OK	53.5219	38.5815	-0.472221		0.47222	0.924909	0.355013	0.702128	no
XLOC_004146	XLOC_004146	CNBG_1792	conserved hypothetical protein	q1	q2	OK	148.95	107.386	-0.472021		0.472022	0.923339	0.35583	0.70269	no
XLOC_002418	XLOC_002418	CNBG_5810	ribosomal protein L41	q1	q2	OK	2669.26	1925.9	-0.470907		0.470907	0.775768	0.437886	0.764065	no
XLOC_002133	XLOC_002133	CNBG_5555	membrane protein	q1	q2	OK	4.98494	3.59754	-0.470566		0.470565	0.740761	0.458839	0.772399	no
XLOC_002181	XLOC_002181	CNBG_5653	conserved hypothetical protein	q1	q2	OK	137.496	99.2283	-0.470566		0.470566	0.84812	0.396371	0.732277	no
XLOC_002131	XLOC_002131	CNBG_5550	conserved hypothetical protein	q1	q2	OK	42.8369	30.928	-0.469942		0.469941	0.934693	0.349946	0.696591	no
XLOC_000591	XLOC_000591	CNBG_3807	peptidyl-prolyl cis-trans isomerase-like 1	q1	q2	OK	170.785	123.394	-0.468909		0.468909	0.885277	0.376007	0.717188	no
XLOC_004823	XLOC_004823	CNBG_2666	acetyltransferase	q1	q2	OK	118.795	85.835	-0.468838		0.468836	0.896517	0.369977	0.712505	no
XLOC_000507	XLOC_000507	CNBG_0477	sulfate transporter	q1	q2	OK	125.699	90.886	-0.467847		0.467843	0.929091	0.352842	0.700244	no
XLOC_003865	XLOC_003865	CNBG_1667	conserved hypothetical protein	q1	q2	OK	133.469	96.5251	-0.467532		0.467529	0.828146	0.407588	0.740394	no
XLOC_005590	XLOC_005590	CNBG_3378	elongation factor 1-beta	q1	q2	OK	2307.99	1669.16	-0.467517		0.467515	0.767704	0.442663	0.765829	no
XLOC_006147	XLOC_006147	CNBG_4071	ribosomal protein S25	q1	q2	OK	7091.71	5130	-0.467175		0.467175	0.752103	0.451989	0.771592	no
XLOC_005896	XLOC_005896	CNBG_3574	conserved hypothetical protein	q1	q2	OK	39.9299	28.9146	-0.465668		0.465671	0.810138	0.417861	0.750489	no
XLOC_004530	XLOC_004530	CNBG_2070	conserved hypothetical protein	q1	q2	OK	64.834	46.9702	-0.465004		0.465005	0.772506	0.439815	0.764515	no
XLOC_005502	XLOC_005502	CNBG_3204	oxidoreductase	q1	q2	OK	196.813	142.759	-0.463237		0.463244	0.934907	0.349836	0.696591	no
XLOC_003832	XLOC_003832	CNBG_1606	predicted protein	q1	q2	OK	3.47871	2.52443	-0.462595		0.462595	0.72318	0.469569	0.77817	no
XLOC_006071	XLOC_006071	CNBG_4185	translation initiation factor	q1	q2	OK	378.548	275.065	-0.460706		0.460704	0.912224	0.361651	0.707316	no
XLOC_005915	XLOC_005915	CNBG_3615	voltage-dependent ion-selective channel	q1	q2	OK	3679.74	2673.93	-0.460645		0.460642	0.63438	0.525833	0.812316	no
XLOC_004253	XLOC_004253	CNBG_1987	conserved hypothetical protein	q1	q2	OK	233.005	169.325	-0.460569		0.460566	0.928224	0.353291	0.70046	no
XLOC_002350	XLOC_002350	CNBG_5871	conserved hypothetical protein	q1	q2	OK	1519.27	1104.06	-0.460567		0.46056	0.672841	0.501049	0.802127	no
XLOC_004710	XLOC_004710	CNBG_2452	signal transducer	q1	q2	OK	205.246	149.154	-0.460547		0.460551	0.902687	0.366692	0.710153	no
XLOC_006153	XLOC_006153	CNBG_4083	conserved hypothetical protein	q1	q2	OK	141.951	103.237	-0.459425		0.459433	0.923768	0.355607	0.702571	no
XLOC_006036	XLOC_006036	CNBG_4109	nuclear segregation protein Bfr1	q1	q2	OK	337.629	245.784	-0.45805		0.458048	0.840459	0.400651	0.736235	no
XLOC_000230	XLOC_000230	CNBG_0465	exosome complex exonuclease rrp4	q1	q2	OK	58.6987	42.7334	-0.457966		0.457964	0.850043	0.395301	0.731497	no
XLOC_006106	XLOC_006106	CNBG_3982	conserved hypothetical protein	q1	q2	OK	223.119	162.494	-0.457427		0.457427	0.923189	0.355908	0.70269	no
XLOC_002191	XLOC_002191	CNBG_5673	small nuclear ribonucleoprotein-associated protein	q1	q2	OK	444.08	323.49	-0.457098		0.457098	0.922586	0.356223	0.70269	no
XLOC_003003	XLOC_003003	CNBG_1038	conserved hypothetical protein	q1	q2	OK	412.394	300.438	-0.456953		0.456956	0.919962	0.357593	0.703351	no
XLOC_000897	XLOC_000897	CNBG_4431	conserved hypothetical protein	q1	q2	OK	29.6883	21.632	-0.456726		0.456727	0.782172	0.434114	0.763105	no
XLOC_002820	XLOC_002820	CNBG_0659	conserved hypothetical protein	q1	q2	OK	95.11	69.3916	-0.454837		0.454836	0.911222	0.362179	0.707725	no
XLOC_006051	XLOC_006051	CNBG_4135	thiol oxidase	q1	q2	OK	195.781	142.987	-0.453352		0.453357	0.900961	0.367609	0.710333	no
XLOC_005825	XLOC_005825	CNBG_3429	conserved hypothetical protein	q1	q2	OK	90.9059	66.3927	-0.453348		0.453349	0.865614	0.386702	0.725051	no
XLOC_006017	XLOC_006017	CNBG_4066	ribosomal protein L2	q1	q2	OK	107.802	78.7522	-0.452987		0.452992	0.910032	0.362805	0.707989	no
XLOC_005730	XLOC_005730	CNBG_3650	conserved hypothetical protein	q1	q2	OK	295.105	215.667	-0.452425		0.452423	0.85906	0.390308	0.728209	no
XLOC_004615	XLOC_004615	CNBG_2242	conserved hypothetical protein	q1	q2	OK	45.2054	33.0531	-0.451707		0.45171	0.732696	0.463744	0.775052	no
XLOC_002933	XLOC_002933	CNBG_0893	conserved hypothetical protein	q1	q2	OK	93.9935	68.7371	-0.451471		0.451472	0.806044	0.420217	0.752493	no
XLOC_000071	XLOC_000071	CNBG_0140	60S ribosomal protein L10	q1	q2	OK	2841.8	2080.38	-0.449958		0.449958	0.68569	0.492909	0.794674	no
XLOC_002703	XLOC_002703	CNBG_0970	stearoyl-CoA 9-desaturase	q1	q2	OK	1759.4	1288.23	-0.449688		0.449693	0.620852	0.534697	0.816356	no
XLOC_004516	XLOC_004516	CNBG_2047	pH-response regulator protein palA/RIM20	q1	q2	OK	59.3894	43.4968	-0.449297		0.449296	0.905907	0.364985	0.708858	no
XLOC_004625	XLOC_004625	CNBG_2266	ribose-phosphate diphosphokinase	q1	q2	OK	121.631	89.1292	-0.44854		0.448541	0.891988	0.372399	0.714852	no
XLOC_000093	XLOC_000093	CNBG_0180	conserved hypothetical protein	q1	q2	OK	50.5308	37.0291	-0.448504		0.448504	0.897909	0.369234	0.711297	no
XLOC_002165	XLOC_002165	CNBG_5622	monosaccharide transporter	q1	q2	OK	17.5475	12.8604	-0.448331		0.44833	0.7671	0.443022	0.76613	no
XLOC_002979	XLOC_002979	CNBG_0985	predicted protein	q1	q2	OK	86.6609	63.5606	-0.447248		0.447248	0.880873	0.378386	0.718858	no
XLOC_005525	XLOC_005525	CNBG_3245	importin-alpha export receptor	q1	q2	OK	97.5859	71.58	-0.447116		0.447116	0.887497	0.374811	0.715791	no
XLOC_005744	XLOC_005744	CNBG_3675	potassium ion transporter	q1	q2	OK	23.0259	16.8986	-0.44635		0.446354	0.846785	0.397115	0.73257	no
XLOC_004324	XLOC_004324	CNBG_2141	conserved hypothetical protein	q1	q2	OK	29.5334	21.6837	-0.445737		0.445737	0.851847	0.394299	0.730972	no
XLOC_003300	XLOC_003300	CNBG_6202	ATP synthase subunit delta	q1	q2	OK	1323.69	971.885	-0.445702		0.445708	0.786165	0.431771	0.761931	no
XLOC_004696	XLOC_004696	CNBG_2420	conserved hypothetical protein	q1	q2	OK	9.26061	6.79948	-0.445683		0.445683	0.745974	0.455683	0.772399	no
XLOC_002616	XLOC_002616	CNBG_0811	conserved hypothetical protein	q1	q2	OK	26.7978	19.682	-0.445239		0.445238	0.860549	0.389487	0.727843	no
XLOC_001142	XLOC_001142	CNBG_4706	UDP-glucose dehydrogenase	q1	q2	OK	3394.49	2494.14	-0.444651		0.444652	0.568543	0.569666	0.833653	no
XLOC_003698	XLOC_003698	CNBG_1338	conserved hypothetical protein	q1	q2	OK	113.81	83.6392	-0.444375		0.444376	0.879376	0.379197	0.719416	no
XLOC_006044	XLOC_006044	CNBG_4121	asparagine-tRNA ligase	q1	q2	OK	249.79	183.614	-0.444036		0.44404	0.848174	0.396341	0.732277	no
XLOC_003693	XLOC_003693	CNBG_1328	nicotinamide mononucleotide permease	q1	q2	OK	1.50913	1.10975	-0.443486		0.443482	0.652295	0.514211	0.80855	no
XLOC_001300	XLOC_001300	CNBG_4761	conserved hypothetical protein	q1	q2	OK	81.2286	59.7444	-0.443184		0.443184	0.790961	0.428967	0.758977	no
XLOC_005827	XLOC_005827	CNBG_3431	PM-scl autoantigen	q1	q2	OK	76.5895	56.3658	-0.442326		0.442327	0.890886	0.37299	0.714852	no
XLOC_000262	XLOC_000262	CNBG_0530	holocytochrome-c synthase	q1	q2	OK	59.9083	44.1015	-0.441926		0.441928	0.795122	0.426542	0.756801	no
XLOC_004209	XLOC_004209	CNBG_1908	predicted protein	q1	q2	OK	7.55401	5.5609	-0.441926		0.441924	0.642229	0.520725	0.810541	no
XLOC_000817	XLOC_000817	CNBG_4289	glucosylceramide synthase	q1	q2	OK	68.484	50.4247	-0.441636		0.441636	0.868023	0.385382	0.723674	no
XLOC_004828	XLOC_004828	CNBG_2676	trans-hexaprenyltranstransferase	q1	q2	OK	145.736	107.36	-0.440891		0.440901	0.889732	0.37361	0.71534	no
XLOC_005891	XLOC_005891	CNBG_3560	predicted protein	q1	q2	OK	3183.12	2346.47	-0.439949		0.43995	0.866125	0.386422	0.724746	no
XLOC_001629	XLOC_001629	CNBG_4989	conserved hypothetical protein	q1	q2	OK	199.048	146.761	-0.439649		0.439648	0.878251	0.379808	0.719991	no
XLOC_005612	XLOC_005612	CNBG_3420	phenylalanyl-tRNA synthetase subunit beta	q1	q2	OK	162.942	120.143	-0.439607		0.439606	0.870837	0.383843	0.722888	no
XLOC_000215	XLOC_000215	CNBG_0435	predicted protein	q1	q2	OK	28.3879	20.941	-0.438944		0.438946	0.727437	0.466958	0.776803	no
XLOC_002643	XLOC_002643	CNBG_0849	conserved hypothetical protein	q1	q2	OK	84.0532	62.1331	-0.435939		0.435941	0.74802	0.454448	0.772	no
XLOC_005601	XLOC_005601	CNBG_3400	conserved hypothetical protein	q1	q2	OK	141.137	104.33	-0.435939		0.435942	0.867426	0.385709	0.723848	no
XLOC_003033	XLOC_003033	CNBG_5951	conserved hypothetical protein	q1	q2	OK	80.2416	59.3579	-0.434912		0.43491	0.696762	0.485952	0.7909	no
XLOC_000044	XLOC_000044	CNBG_0084	peptidyl-prolyl cis-trans isomerase	q1	q2	OK	84.3301	62.3844	-0.434862		0.434862	0.876679	0.380661	0.720334	no
XLOC_001435	XLOC_001435	CNBG_4810	conserved hypothetical protein	q1	q2	OK	14.5695	10.7803	-0.43455		0.434554	0.769291	0.441721	0.7653	no
XLOC_002397	XLOC_002397	CNBG_5772	xylulokinase	q1	q2	OK	53.5307	39.6254	-0.433943		0.433941	0.860103	0.389732	0.727861	no
XLOC_001413	XLOC_001413	CNBG_4764	aryl-alcohol dehydrogenase	q1	q2	OK	23.8623	17.665	-0.433836		0.433839	0.74088	0.458766	0.772399	no
XLOC_005008	XLOC_005008	CNBG_2589	conserved hypothetical protein	q1	q2	OK	74.7319	55.3525	-0.433074		0.433076	0.857118	0.39138	0.728411	no
XLOC_004028	XLOC_004028	CNBG_1995	conserved hypothetical protein	q1	q2	OK	245.855	182.176	-0.432469		0.432475	0.872325	0.383031	0.722169	no
XLOC_000628	XLOC_000628	CNBG_3892	histidyl-tRNA synthetase	q1	q2	OK	107.257	79.5063	-0.431929		0.431931	0.871828	0.383302	0.722184	no
XLOC_002877	XLOC_002877	CNBG_0774	conserved hypothetical protein	q1	q2	OK	1816.69	1346.83	-0.431751		0.431744	0.726099	0.467778	0.776803	no
XLOC_001062	XLOC_001062	CNBG_4544	ATP-binding cassette	q1	q2	OK	72.935	54.0927	-0.431177		0.431177	0.868992	0.384852	0.723339	no
XLOC_001456	XLOC_001456	CNBG_4850	conserved hypothetical protein	q1	q2	OK	25.2363	18.7215	-0.430804		0.430804	0.748391	0.454224	0.772	no
XLOC_002339	XLOC_002339	CNBG_5848	predicted protein	q1	q2	OK	138.578	102.807	-0.430756		0.43076	0.839985	0.400917	0.736369	no
XLOC_005839	XLOC_005839	CNBG_3458	conserved hypothetical protein	q1	q2	OK	60.6411	45.0107	-0.43003		0.430028	0.824754	0.409511	0.742141	no
XLOC_003154	XLOC_003154	CNBG_6034	argininosuccinate synthase	q1	q2	OK	525.835	390.581	-0.428987		0.428988	0.77098	0.440719	0.76525	no
XLOC_004515	XLOC_004515	CNBG_2045	U5 snRNP-specific protein	q1	q2	OK	123.799	91.9673	-0.428801		0.428807	0.859454	0.39009	0.728209	no
XLOC_000281	XLOC_000281	CNBG_0033	NADH-ubiquinone oxidoreductase	q1	q2	OK	198.39	147.38	-0.428794		0.428799	0.815927	0.414542	0.747334	no
XLOC_000571	XLOC_000571	CNBG_3773	conserved hypothetical protein	q1	q2	OK	83.5616	62.083	-0.428642		0.428642	0.723144	0.469591	0.77817	no
XLOC_001906	XLOC_001906	CNBG_5326	D-lactaldehyde dehydrogenase	q1	q2	OK	44.7114	33.2239	-0.428422		0.428421	0.774791	0.438463	0.764065	no
XLOC_005156	XLOC_005156	CNBG_2897	nuclear pore complex protein	q1	q2	OK	70.7675	52.6006	-0.428008		0.428008	0.863633	0.387789	0.726043	no
XLOC_003149	XLOC_003149	CNBG_6027	conserved hypothetical protein	q1	q2	OK	64.8988	48.2537	-0.427553		0.427552	0.764943	0.444305	0.766994	no
XLOC_006197	XLOC_006197	-	#N/A	q1	q2	OK	498.327	370.731	-0.426721		0.42672	0.762926	0.445507	0.768168	no
XLOC_001159	XLOC_001159	CNBG_4499	conserved hypothetical protein	q1	q2	OK	389.236	289.693	-0.426124		0.42612	0.741696	0.458272	0.772399	no
XLOC_001781	XLOC_001781	CNBG_5279	conserved hypothetical protein	q1	q2	OK	233.121	173.548	-0.425744		0.425744	0.812859	0.416299	0.748936	no
XLOC_003119	XLOC_003119	CNBG_6025	mitotic control protein dis3	q1	q2	OK	49.5483	36.8999	-0.425219		0.425219	0.856501	0.391721	0.728492	no
XLOC_001956	XLOC_001956	CNBG_5427	pre-mRNA splicing factor	q1	q2	OK	651.741	485.641	-0.424409		0.424409	0.852622	0.393869	0.730972	no
XLOC_005286	XLOC_005286	CNBG_3165	conserved hypothetical protein	q1	q2	OK	50.1012	37.3486	-0.42379		0.423791	0.80691	0.419718	0.752036	no
XLOC_001872	XLOC_001872	CNBG_5260	conserved hypothetical protein	q1	q2	OK	30.7953	22.9614	-0.423496		0.4235	0.775119	0.438269	0.764065	no
XLOC_000981	XLOC_000981	CNBG_4356	conserved hypothetical protein	q1	q2	OK	210.033	156.683	-0.422766		0.422767	0.779009	0.435974	0.763151	no
XLOC_006072	XLOC_006072	CNBG_4186	conserved hypothetical protein	q1	q2	OK	127.141	94.8599	-0.42256		0.422559	0.777381	0.436934	0.763831	no
XLOC_000955	XLOC_000955	CNBG_4299	conserved hypothetical protein	q1	q2	OK	618.573	461.538	-0.422495		0.422494	0.756836	0.449148	0.77036	no
XLOC_003557	XLOC_003557	CNBG_1559	conserved hypothetical protein	q1	q2	OK	98.8669	73.7728	-0.422399		0.422399	0.845711	0.397714	0.733237	no
XLOC_004149	XLOC_004149	CNBG_1798	cytoplasm protein	q1	q2	OK	92.4884	69.0344	-0.421958		0.421957	0.828982	0.407114	0.73991	no
XLOC_000622	XLOC_000622	CNBG_3877	conserved hypothetical protein	q1	q2	OK	77.5571	57.8937	-0.421853		0.421852	0.849709	0.395487	0.731533	no
XLOC_000380	XLOC_000380	CNBG_0237	conserved hypothetical protein	q1	q2	OK	75.5239	56.3982	-0.421286		0.421284	0.850397	0.395105	0.731482	no
XLOC_003696	XLOC_003696	CNBG_1332	casein kinase I	q1	q2	OK	187.022	139.67	-0.421184		0.421186	0.843795	0.398784	0.734333	no
XLOC_004755	XLOC_004755	CNBG_2541	cytochrome c oxidase-assembly factor COX16	q1	q2	OK	69.1095	51.6219	-0.420901		0.420901	0.714185	0.475113	0.782733	no
XLOC_001555	XLOC_001555	CNBG_5065	conserved hypothetical protein	q1	q2	OK	30.8028	23.0112	-0.420726		0.420725	0.715104	0.474545	0.782005	no
XLOC_001751	XLOC_001751	CNBG_5229	conserved hypothetical protein	q1	q2	OK	89.1248	66.584	-0.420651		0.420651	0.825411	0.409138	0.74211	no
XLOC_003934	XLOC_003934	CNBG_1793	H+transporting two-sector ATPase subunit alpha	q1	q2	OK	3745.25	2798.3	-0.42051		0.420511	0.506503	0.612504	0.858366	no
XLOC_001131	XLOC_001131	CNBG_4685	conserved hypothetical protein	q1	q2	OK	157.19	117.447	-0.420494		0.4205	0.784943	0.432487	0.761931	no
XLOC_000710	XLOC_000710	CNBG_3809	GTP-binding protein	q1	q2	OK	33.8723	25.3143	-0.420157		0.420153	0.815944	0.414532	0.747334	no
XLOC_004427	XLOC_004427	CNBG_2332	conserved hypothetical protein	q1	q2	OK	57.9716	43.3784	-0.41837		0.418369	0.722813	0.469795	0.77817	no
XLOC_001609	XLOC_001609	CNBG_4952	conserved hypothetical protein	q1	q2	OK	60.3652	45.1795	-0.418051		0.418049	0.684047	0.493945	0.795722	no
XLOC_001732	XLOC_001732	CNBG_5189	50S ribosomal protein L22	q1	q2	OK	245.508	183.759	-0.417954		0.417955	0.842049	0.399761	0.735255	no
XLOC_000366	XLOC_000366	CNBG_0209	vacuolar protein 8	q1	q2	OK	237.057	177.465	-0.417701		0.417699	0.794492	0.426909	0.757233	no
XLOC_002029	XLOC_002029	CNBG_5573	conserved hypothetical protein	q1	q2	OK	415.502	311.151	-0.417243		0.417241	0.727119	0.467153	0.776803	no
XLOC_006100	XLOC_006100	CNBG_3972	conserved hypothetical protein	q1	q2	OK	44.9102	33.633	-0.417168		0.417166	0.795676	0.42622	0.75674	no
XLOC_004963	XLOC_004963	CNBG_2497	conserved hypothetical protein	q1	q2	OK	136.017	101.882	-0.416885		0.416888	0.757243	0.448904	0.77036	no
XLOC_003805	XLOC_003805	CNBG_1544	histone acetyltransferase ESA1	q1	q2	OK	68.2718	51.1387	-0.416876		0.416874	0.83507	0.403678	0.737847	no
XLOC_000626	XLOC_000626	CNBG_3888	eukaryotic initiation factor 4A-3	q1	q2	OK	282.423	211.565	-0.41676		0.416757	0.831837	0.405501	0.739389	no
XLOC_003242	XLOC_003242	CNBG_6156	conserved hypothetical protein	q1	q2	OK	281.872	211.163	-0.416681		0.416683	0.726713	0.467401	0.776803	no
XLOC_004006	XLOC_004006	CNBG_1944	biotin synthase	q1	q2	OK	611.49	458.131	-0.41657		0.416569	0.747333	0.454863	0.772	no
XLOC_002003	XLOC_002003	CNBG_5519	4-nitrophenylphosphatase	q1	q2	OK	80.8016	60.5464	-0.416343		0.416343	0.795147	0.426528	0.756801	no
XLOC_002302	XLOC_002302	CNBG_5850	YAH1 protein	q1	q2	OK	13.8919	10.4114	-0.416083		0.41608	0.677578	0.498039	0.799745	no
XLOC_002884	XLOC_002884	CNBG_0788	conserved hypothetical protein	q1	q2	OK	30.3517	22.7539	-0.415664		0.415663	0.79648	0.425753	0.756704	no
XLOC_002565	XLOC_002565	CNBG_0709	exosome complex exonuclease RRP40	q1	q2	OK	81.5901	61.1724	-0.415512		0.415513	0.766993	0.443086	0.76613	no
XLOC_002336	XLOC_002336	CNBG_5923	conserved hypothetical protein	q1	q2	OK	106.26	79.7274	-0.414451		0.414451	0.770511	0.440997	0.7653	no
XLOC_002250	XLOC_002250	CNBG_5657	deoxyhypusine synthase	q1	q2	OK	20.1012	15.0937	-0.413335		0.413335	0.686142	0.492623	0.794629	no
XLOC_003301	XLOC_003301	CNBG_6206	seryl-tRNA synthetase	q1	q2	OK	48.303	36.2787	-0.412989		0.41299	0.778844	0.436072	0.763151	no
XLOC_004227	XLOC_004227	CNBG_1945	conserved hypothetical protein	q1	q2	OK	65.9893	49.5673	-0.412844		0.412843	0.829275	0.406949	0.73991	no
XLOC_005412	XLOC_005412	CNBG_3033	conserved hypothetical protein	q1	q2	OK	45.0977	33.8781	-0.412698		0.412701	0.774281	0.438764	0.764065	no
XLOC_000813	XLOC_000813	CNBG_4282	conserved hypothetical protein	q1	q2	OK	16.9462	12.7337	-0.412314		0.41231	0.807928	0.419132	0.751421	no
XLOC_005438	XLOC_005438	CNBG_3082	serine/threonine-protein kinase BUD32	q1	q2	OK	64.5364	48.5184	-0.41158		0.411581	0.769949	0.44133	0.7653	no
XLOC_004338	XLOC_004338	CNBG_2169	conserved hypothetical protein	q1	q2	OK	272.392	204.857	-0.411065		0.411067	0.825208	0.409254	0.74211	no
XLOC_003171	XLOC_003171	CNBG_6064	glucosidase	q1	q2	OK	11.6738	8.78363	-0.410386		0.410385	0.686855	0.492174	0.794242	no
XLOC_003167	XLOC_003167	CNBG_6055	conserved hypothetical protein	q1	q2	OK	5.38949	4.05635	-0.409967		0.409967	0.663956	0.506719	0.805586	no
XLOC_000986	XLOC_000986	CNBG_4364	predicted protein	q1	q2	OK	400.751	301.779	-0.409215		0.409214	0.820534	0.411912	0.743937	no
XLOC_002599	XLOC_002599	CNBG_0771	conserved hypothetical protein	q1	q2	OK	200.401	151.06	-0.407772		0.407768	0.744302	0.456694	0.772399	no
XLOC_001078	XLOC_001078	CNBG_4581	30S ribosomal protein S13	q1	q2	OK	161.17	121.533	-0.407236		0.407235	0.781198	0.434686	0.763105	no
XLOC_005537	XLOC_005537	CNBG_3272	nuclear matrix protein NMP200	q1	q2	OK	307.538	231.909	-0.407205		0.407206	0.772322	0.439924	0.764515	no
XLOC_003573	XLOC_003573	CNBG_1090	opa-interacting protein OIP2	q1	q2	OK	75.2225	56.7613	-0.406255		0.406257	0.774614	0.438568	0.764065	no
XLOC_003618	XLOC_003618	CNBG_1180	conserved hypothetical protein	q1	q2	OK	2.85946	2.15821	-0.405903		0.405907	0.576078	0.564562	0.831163	no
XLOC_000557	XLOC_000557	CNBG_3747	RNA-binding protein sce3	q1	q2	OK	288.921	218.149	-0.405363		0.405361	0.775921	0.437796	0.764065	no
XLOC_003373	XLOC_003373	CNBG_1189	imidazoleglycerol phosphate synthase	q1	q2	OK	97.5784	73.6794	-0.405302		0.405301	0.813109	0.416155	0.748936	no
XLOC_003335	XLOC_003335	CNBG_1115	hypothetical protein	q1	q2	OK	2.22217	1.67837	-0.404913		0.404908	0.622264	0.533768	0.816356	no
XLOC_001648	XLOC_001648	CNBG_5027	AMP binding protein	q1	q2	OK	8.65426	6.54403	-0.403233		0.403231	0.660272	0.509079	0.805998	no
XLOC_001449	XLOC_001449	CNBG_4834	translation elongation factor EF1-alpha	q1	q2	OK	7956.27	6016.91	-0.403069		0.403069	0.428154	0.668539	0.884138	no
XLOC_004214	XLOC_004214	CNBG_1917	rtf1 protein	q1	q2	OK	55.5891	42.0441	-0.402897		0.402899	0.753036	0.451428	0.77106	no
XLOC_003956	XLOC_003956	CNBG_1834	conserved hypothetical protein	q1	q2	OK	21.0418	15.9176	-0.402636		0.402635	0.735375	0.462111	0.774455	no
XLOC_000861	XLOC_000861	CNBG_4369	conserved hypothetical protein	q1	q2	OK	65.9943	49.9275	-0.402505		0.402507	0.796202	0.425915	0.75674	no
XLOC_004392	XLOC_004392	CNBG_2267	cytoplasm protein	q1	q2	OK	166.592	126.039	-0.402453		0.402449	0.808494	0.418806	0.751421	no
XLOC_005093	XLOC_005093	CNBG_2778	conserved hypothetical protein	q1	q2	OK	41.9639	31.7509	-0.402352		0.402351	0.766403	0.443436	0.766308	no
XLOC_004249	XLOC_004249	CNBG_1979	conserved hypothetical protein	q1	q2	OK	190.726	144.334	-0.402089		0.40209	0.780314	0.435206	0.763105	no
XLOC_003468	XLOC_003468	-	#N/A	q1	q2	OK	558.587	422.89	-0.4015		0.4015	0.798686	0.424472	0.755421	no
XLOC_006084	XLOC_006084	CNBG_4206	conserved hypothetical protein	q1	q2	OK	243.867	184.629	-0.401466		0.401465	0.802551	0.422234	0.754138	no
XLOC_001836	XLOC_001836	CNBG_5183	conserved hypothetical protein	q1	q2	OK	3.13813	2.37648	-0.401081		0.401079	0.600472	0.548192	0.821025	no
XLOC_001792	XLOC_001792	CNBG_5301	cell division control protein 16	q1	q2	OK	35.9419	27.2196	-0.401018		0.401021	0.77172	0.44028	0.764918	no
XLOC_000086	XLOC_000086	CNBG_0168	hexokinase	q1	q2	OK	505.539	382.869	-0.400971		0.400972	0.708713	0.478502	0.785176	no
XLOC_003843	XLOC_003843	CNBG_1633	conserved hypothetical protein	q1	q2	OK	208.392	157.863	-0.400623		0.400627	0.789783	0.429655	0.759463	no
XLOC_001387	XLOC_001387	CNBG_4926	nuclear movement protein nudC	q1	q2	OK	286.553	217.178	-0.399924		0.399924	0.80083	0.42323	0.754742	no
XLOC_005169	XLOC_005169	CNBG_2921	conserved hypothetical protein	q1	q2	OK	25.4375	19.2892	-0.399164		0.399164	0.766435	0.443417	0.766308	no
XLOC_001774	XLOC_001774	CNBG_5266	conserved hypothetical protein	q1	q2	OK	96.7264	73.352	-0.399073		0.399073	0.795602	0.426264	0.75674	no
XLOC_005048	XLOC_005048	CNBG_2683	U3 small nucleolar RNA-associated protein 10	q1	q2	OK	19.9209	15.1084	-0.398934		0.398932	0.800305	0.423534	0.754742	no
XLOC_002331	XLOC_002331	CNBG_5913	aspartate-tRNA ligase	q1	q2	OK	232.885	176.71	-0.398237		0.398234	0.769592	0.441542	0.7653	no
XLOC_002158	XLOC_002158	CNBG_5613	conserved hypothetical protein	q1	q2	OK	68.6752	52.111	-0.398201		0.398201	0.792358	0.428152	0.758349	no
XLOC_001652	XLOC_001652	CNBG_5034	U6 snRNA-associated Sm-like protein LSm6	q1	q2	OK	1379.16	1046.71	-0.397929		0.397928	0.788608	0.430341	0.760265	no
XLOC_005977	XLOC_005977	CNBG_3992	conserved hypothetical protein	q1	q2	OK	120.075	91.1664	-0.397364		0.397362	0.798355	0.424665	0.755421	no
XLOC_005374	XLOC_005374	CNBG_2958	conserved hypothetical protein	q1	q2	OK	2.02929	1.54158	-0.396565		0.396565	0.545912	0.585126	0.844111	no
XLOC_003082	XLOC_003082	CNBG_5943	conserved hypothetical protein	q1	q2	OK	77.2239	58.6728	-0.396356		0.396356	0.750774	0.452789	0.771992	no
XLOC_001308	XLOC_001308	CNBG_4777	eukaryotic translation initiation factor 3 subunit 6	q1	q2	OK	192.683	146.469	-0.395633		0.395634	0.789596	0.429764	0.759463	no
XLOC_003833	XLOC_003833	CNBG_1612	conserved hypothetical protein	q1	q2	OK	23.4638	17.8394	-0.395368		0.39537	0.704487	0.481129	0.78677	no
XLOC_005014	XLOC_005014	CNBG_2603	RNA polymerase II transcription factor	q1	q2	OK	115.469	87.7952	-0.395293		0.395292	0.794268	0.427039	0.757247	no
XLOC_003896	XLOC_003896	CNBG_1725	conserved hypothetical protein	q1	q2	OK	50.6279	38.497	-0.395186		0.395187	0.769222	0.441762	0.7653	no
XLOC_002386	XLOC_002386	CNBG_5755	cell cycle control protein Cwf14/Bud31	q1	q2	OK	397.951	302.726	-0.394581		0.394578	0.78549	0.432166	0.761931	no
XLOC_003537	XLOC_003537	CNBG_1513	conserved hypothetical protein	q1	q2	OK	52.4806	39.9433	-0.39383		0.393831	0.722227	0.470155	0.7783	no
XLOC_001885	XLOC_001885	CNBG_5285	conserved hypothetical protein	q1	q2	OK	351.362	267.515	-0.39334		0.393338	0.753455	0.451177	0.770843	no
XLOC_003077	XLOC_003077	CNBG_5936	conserved hypothetical protein	q1	q2	OK	85.9411	65.4424	-0.393123		0.393123	0.730553	0.465052	0.77589	no
XLOC_005949	XLOC_005949	CNBG_3681	conserved hypothetical protein	q1	q2	OK	146.676	111.769	-0.392111		0.392113	0.779973	0.435407	0.763105	no
XLOC_000502	XLOC_000502	CNBG_0468	tRNA (guanine-N2-)-methyltransferase	q1	q2	OK	46.4056	35.3761	-0.391525		0.391524	0.774134	0.438851	0.764065	no
XLOC_004337	XLOC_004337	CNBG_2167	conserved hypothetical protein	q1	q2	OK	216.529	165.089	-0.391315		0.391316	0.772923	0.439568	0.764515	no
XLOC_000392	XLOC_000392	CNBG_0260	conserved hypothetical protein	q1	q2	OK	104.311	79.5335	-0.391251		0.391257	0.741573	0.458346	0.772399	no
XLOC_002395	XLOC_002395	CNBG_5768	cytoplasm protein	q1	q2	OK	75.5388	57.6177	-0.390706		0.390706	0.639571	0.522451	0.810924	no
XLOC_002515	XLOC_002515	CNBG_0603	nuclear cohesin complex protein	q1	q2	OK	191.206	145.871	-0.390434		0.390435	0.757884	0.448521	0.770226	no
XLOC_002554	XLOC_002554	CNBG_0687	peptide transporter	q1	q2	OK	42.9293	32.752	-0.390378		0.39038	0.764902	0.44433	0.766994	no
XLOC_003707	XLOC_003707	CNBG_1352	conserved hypothetical protein	q1	q2	OK	89.4306	68.2326	-0.390306		0.390307	0.689023	0.490809	0.793358	no
XLOC_002362	XLOC_002362	CNBG_5891	conserved hypothetical protein	q1	q2	OK	59.2925	45.2525	-0.389853		0.389852	0.773832	0.43903	0.764065	no
XLOC_002682	XLOC_002682	CNBG_0930	conserved hypothetical protein	q1	q2	OK	37.7866	28.8534	-0.389137		0.389133	0.761482	0.446369	0.769192	no
XLOC_002188	XLOC_002188	CNBG_5668	dihydrodipicolinate synthase DapA	q1	q2	OK	2.89914	2.21376	-0.389122		0.389126	0.579214	0.562445	0.830493	no
XLOC_003248	XLOC_003248	CNBG_6167	50S ribosomal protein L19	q1	q2	OK	280.335	214.277	-0.387672		0.387675	0.648915	0.516393	0.809715	no
XLOC_000547	XLOC_000547	CNBG_3728	ras GTPase-activating protein	q1	q2	OK	54.0507	41.3174	-0.387565		0.387564	0.777697	0.436748	0.763721	no
XLOC_006049	XLOC_006049	CNBG_4131	conserved hypothetical protein	q1	q2	OK	75.2326	57.5348	-0.386922		0.386923	0.781088	0.434751	0.763105	no
XLOC_002004	XLOC_002004	CNBG_5522	galactokinase	q1	q2	OK	11.1447	8.52715	-0.386221		0.386222	0.639203	0.522691	0.810924	no
XLOC_003519	XLOC_003519	CNBG_1484	conserved hypothetical protein	q1	q2	OK	253.736	194.19	-0.385858		0.385859	0.774305	0.43875	0.764065	no
XLOC_000055	XLOC_000055	CNBG_0110	conserved hypothetical protein	q1	q2	OK	0.911383	0.698115	-0.384593		0.384593	0.551935	0.580993	0.841174	no
XLOC_003480	XLOC_003480	CNBG_1406	conserved hypothetical protein	q1	q2	OK	404.191	310.386	-0.380972		0.380974	0.70556	0.480462	0.786303	no
XLOC_000660	XLOC_000660	CNBG_3958	NADH-ubiquinone dehydrogenase 24 kDa subunit	q1	q2	OK	279.519	214.658	-0.38091		0.380906	0.768431	0.442231	0.7653	no
XLOC_001713	XLOC_001713	CNBG_5155	conserved hypothetical protein	q1	q2	OK	14.2534	10.9485	-0.38058		0.380573	0.665075	0.506003	0.805193	no
XLOC_002184	XLOC_002184	CNBG_5660	conserved hypothetical protein	q1	q2	OK	34.312	26.3652	-0.380077		0.380078	0.622803	0.533414	0.816356	no
XLOC_000375	XLOC_000375	CNBG_0225	ubiquitin-carboxy extension protein fusion	q1	q2	OK	3861.53	2968.37	-0.379505		0.379502	0.616721	0.537419	0.816536	no
XLOC_000087	XLOC_000087	CNBG_0169	DNA binding protein Ncp1	q1	q2	OK	179.25	137.818	-0.379212		0.379209	0.751126	0.452577	0.771992	no
XLOC_001124	XLOC_001124	CNBG_4670	conserved hypothetical protein	q1	q2	OK	138.931	106.866	-0.378558		0.378566	0.709989	0.477711	0.784203	no
XLOC_004053	XLOC_004053	CNBG_1589	3' tRNA processing endoribonuclease	q1	q2	OK	19.3415	14.8796	-0.378361		0.378364	0.721406	0.47066	0.778866	no
XLOC_002031	XLOC_002031	CNBG_5577	cytoplasm protein	q1	q2	OK	223.068	171.652	-0.377998		0.377997	0.752781	0.451582	0.771109	no
XLOC_001844	XLOC_001844	CNBG_5195	predicted protein	q1	q2	OK	1216.25	936.06	-0.377767		0.377767	0.741026	0.458678	0.772399	no
XLOC_000818	XLOC_000818	CNBG_4290	conserved hypothetical protein	q1	q2	OK	3.61636	2.78337	-0.377706		0.377706	0.571711	0.567518	0.832809	no
XLOC_005570	XLOC_005570	CNBG_3334	small nuclear ribonucleoprotein hPrp3	q1	q2	OK	78.6369	60.5516	-0.37704		0.377041	0.732565	0.463824	0.775052	no
XLOC_002964	XLOC_002964	CNBG_0957	conserved hypothetical protein	q1	q2	OK	36.5578	28.1601	-0.376526		0.376527	0.734858	0.462426	0.774455	no
XLOC_003008	XLOC_003008	CNBG_1049	3-methyl-2-oxobutanoate hydroxymethyltransferase	q1	q2	OK	17.0001	13.0952	-0.376503		0.376505	0.699587	0.484185	0.789393	no
XLOC_000221	XLOC_000221	CNBG_0445	RuvB-like helicase 1	q1	q2	OK	158.184	121.858	-0.376404		0.376403	0.758187	0.448339	0.770226	no
XLOC_003625	XLOC_003625	CNBG_1191	ATP-dependent RNA helicase SUB2	q1	q2	OK	603.737	465.363	-0.375563		0.375564	1.08916	0.276084	0.621968	no
XLOC_005287	XLOC_005287	CNBG_3166	phosphogluconate dehydrogenase	q1	q2	OK	3523.78	2717.72	-0.374728		0.374727	0.463599	0.642935	0.871446	no
XLOC_002513	XLOC_002513	CNBG_0601	ATP phosphoribosyltransferase	q1	q2	OK	156.13	120.42	-0.374671		0.374673	0.75521	0.450123	0.770534	no
XLOC_002313	XLOC_002313	CNBG_5873	CAP1 protein	q1	q2	OK	249.121	192.183	-0.374365		0.374366	0.703622	0.481668	0.787026	no
XLOC_000802	XLOC_000802	CNBG_4263	TRAPP complex subunit bet5	q1	q2	OK	76.4068	58.9493	-0.374226		0.374226	0.659712	0.509439	0.805998	no
XLOC_003867	XLOC_003867	CNBG_1670	cytochrome c heme lyase	q1	q2	OK	75.0814	57.9377	-0.373952		0.373953	0.699457	0.484266	0.789393	no
XLOC_005359	XLOC_005359	CNBG_3315	cytoplasm protein	q1	q2	OK	114.939	88.7209	-0.37352		0.373522	0.74504	0.456248	0.772399	no
XLOC_003635	XLOC_003635	CNBG_1214	conserved hypothetical protein	q1	q2	OK	53.159	41.0382	-0.373345		0.373347	0.696956	0.48583	0.7909	no
XLOC_005845	XLOC_005845	CNBG_3470	nucleoporin-interacting protein NIC96	q1	q2	OK	105.873	81.7381	-0.373252		0.373254	0.739827	0.459405	0.772485	no
XLOC_001920	XLOC_001920	CNBG_5352	eukaryotic translation initiation factor 3 110 kDa subunit	q1	q2	OK	230.149	177.696	-0.373153		0.373157	0.656588	0.511446	0.807314	no
XLOC_005930	XLOC_005930	CNBG_3643	conserved hypothetical protein	q1	q2	OK	477.263	368.58	-0.372807		0.372807	0.750755	0.4528	0.771992	no
XLOC_001714	XLOC_001714	CNBG_5158	nucleus protein	q1	q2	OK	102.793	79.4192	-0.372182		0.372182	0.748484	0.454168	0.772	no
XLOC_004532	XLOC_004532	CNBG_2072	conserved hypothetical protein	q1	q2	OK	604.432	467.052	-0.371995		0.371997	0.750658	0.452859	0.771992	no
XLOC_006237	XLOC_006237	CNBG_4230	conserved hypothetical protein	q1	q2	OK	122.412	94.6055	-0.371747		0.371749	0.726865	0.467309	0.776803	no
XLOC_003230	XLOC_003230	CNBG_6131	conserved hypothetical protein	q1	q2	OK	93.5214	72.2964	-0.371373		0.371373	0.747723	0.454627	0.772	no
XLOC_001175	XLOC_001175	CNBG_4526	conserved hypothetical protein	q1	q2	OK	52.3806	40.5028	-0.37101		0.371011	0.744303	0.456693	0.772399	no
XLOC_002114	XLOC_002114	CNBG_5520	cytoplasm protein	q1	q2	OK	394.187	304.812	-0.370958		0.37096	0.738409	0.460266	0.772907	no
XLOC_004429	XLOC_004429	CNBG_2336	ribosomal protein L6	q1	q2	OK	121.191	93.7145	-0.37094		0.370938	0.713607	0.47547	0.782979	no
XLOC_002832	XLOC_002832	CNBG_0680	conserved hypothetical protein	q1	q2	OK	239.175	185.008	-0.370482		0.370479	0.665316	0.505848	0.805193	no
XLOC_000243	XLOC_000243	CNBG_0494	chaperone regulator	q1	q2	OK	46.4553	35.9349	-0.370455		0.370458	0.685041	0.493318	0.794919	no
XLOC_005163	XLOC_005163	CNBG_2906	predicted protein	q1	q2	OK	71.8395	55.5845	-0.370095		0.370095	0.612978	0.539891	0.817284	no
XLOC_002204	XLOC_002204	CNBG_5700	serine/threonine kinase 25	q1	q2	OK	35.5117	27.48	-0.369911		0.369912	0.712327	0.476263	0.783373	no
XLOC_000517	XLOC_000517	CNBG_0493	citrate synthase	q1	q2	OK	2955.61	2287.3	-0.369808		0.36981	0.483929	0.628437	0.865054	no
XLOC_004645	XLOC_004645	CNBG_2310	methionine aminopeptidase 2	q1	q2	OK	106.785	82.6784	-0.369127		0.369127	0.740319	0.459106	0.772485	no
XLOC_001988	XLOC_001988	CNBG_5490	conserved hypothetical protein	q1	q2	OK	6.80695	5.27334	-0.368291		0.368291	0.564147	0.572654	0.835902	no
XLOC_004467	XLOC_004467	CNBG_2408	conserved hypothetical protein	q1	q2	OK	93.9813	72.8106	-0.368225		0.368225	0.742434	0.457825	0.772399	no
XLOC_004425	XLOC_004425	CNBG_2329	splicing factor 3b	q1	q2	OK	114.926	89.0495	-0.368028		0.368026	0.742886	0.457551	0.772399	no
XLOC_000856	XLOC_000856	CNBG_4361	conserved hypothetical protein	q1	q2	OK	205.176	158.989	-0.36793		0.367935	0.734928	0.462383	0.774455	no
XLOC_000056	XLOC_000056	CNBG_0113	conserved hypothetical protein	q1	q2	OK	44.0571	34.1422	-0.36782		0.367819	0.701441	0.483028	0.788649	no
XLOC_005058	XLOC_005058	CNBG_2708	tRNA methyltransferase	q1	q2	OK	26.6363	20.654	-0.366977		0.366972	0.647972	0.517003	0.809886	no
XLOC_001208	XLOC_001208	CNBG_4580	conserved hypothetical protein	q1	q2	OK	253.35	196.511	-0.366523		0.366522	0.738076	0.460468	0.773036	no
XLOC_004190	XLOC_004190	CNBG_1874	glucosamine 6-phosphate N-acetyltransferase	q1	q2	OK	101.201	78.5089	-0.366289		0.366295	0.639828	0.522284	0.810924	no
XLOC_002844	XLOC_002844	CNBG_0706	cytochrome c peroxidase	q1	q2	OK	66.0543	51.2485	-0.366142		0.366143	0.692337	0.488726	0.792272	no
XLOC_002102	XLOC_002102	CNBG_5494	conserved hypothetical protein	q1	q2	OK	66.1306	51.3477	-0.365019		0.365018	0.725738	0.468	0.776814	no
XLOC_002645	XLOC_002645	CNBG_0854	ATPase	q1	q2	OK	127.72	99.1842	-0.364805		0.364802	0.732335	0.463964	0.775052	no
XLOC_001979	XLOC_001979	CNBG_5476	leucine carboxyl methyltransferase 1	q1	q2	OK	63.0142	48.9464	-0.364474		0.364474	0.69675	0.485959	0.7909	no
XLOC_000993	XLOC_000993	CNBG_4383	conserved hypothetical protein	q1	q2	OK	85.3519	66.3319	-0.363721		0.36372	0.733392	0.463319	0.775052	no
XLOC_004196	XLOC_004196	CNBG_1885	NADH-ubiquinone oxidoreductase 30.4 kDa subunit	q1	q2	OK	302.161	235.112	-0.361969		0.361969	0.730545	0.465057	0.77589	no
XLOC_004203	XLOC_004203	CNBG_1897	predicted protein	q1	q2	OK	9.56531	7.44809	-0.360941		0.360941	0.587066	0.55716	0.825451	no
XLOC_001001	XLOC_001001	CNBG_4402	Pi-transporter A-1	q1	q2	OK	65.6926	51.1586	-0.360752		0.360754	0.726011	0.467832	0.776803	no
XLOC_005584	XLOC_005584	CNBG_3364	elongation factor ts	q1	q2	OK	122.421	95.355	-0.360474		0.360471	0.72256	0.46995	0.77817	no
XLOC_000387	XLOC_000387	CNBG_0251	ubiquitin-protein ligase	q1	q2	OK	31.0265	24.1685	-0.360376		0.360373	0.69855	0.484833	0.7899	no
XLOC_005123	XLOC_005123	CNBG_2834	sugar transporter	q1	q2	OK	94.6587	73.7371	-0.360345		0.360344	0.726618	0.46746	0.776803	no
XLOC_001565	XLOC_001565	CNBG_5084	conserved hypothetical protein	q1	q2	OK	19.5301	15.2135	-0.360345		0.360347	0.577072	0.563891	0.831163	no
XLOC_004066	XLOC_004066	CNBG_1611	predicted protein	q1	q2	OK	40.7566	31.8036	-0.35784		0.357844	0.557427	0.577236	0.838629	no
XLOC_000411	XLOC_000411	CNBG_0291	conserved hypothetical protein	q1	q2	OK	595.501	465.388	-0.355672		0.35567	0.692343	0.488722	0.792272	no
XLOC_005644	XLOC_005644	CNBG_3489	30S ribosomal protein S17	q1	q2	OK	287.589	224.91	-0.35466		0.354661	0.696489	0.486123	0.790957	no
XLOC_001991	XLOC_001991	CNBG_5497	conserved hypothetical protein	q1	q2	OK	329.348	257.648	-0.35421		0.354211	0.69454	0.487344	0.791303	no
XLOC_004746	XLOC_004746	CNBG_2524	conserved hypothetical protein	q1	q2	OK	88.35	69.2002	-0.352454		0.352454	0.695185	0.486939	0.791303	no
XLOC_000072	XLOC_000072	CNBG_0142	conserved hypothetical protein	q1	q2	OK	3.50777	2.75082	-0.350692		0.350692	0.526079	0.598833	0.851512	no
XLOC_004631	XLOC_004631	CNBG_2280	mannose-1-phosphate guanylyltransferase	q1	q2	OK	812.601	637.435	-0.350269		0.350269	0.604469	0.545532	0.820051	no
XLOC_000493	XLOC_000493	CNBG_0450	conserved hypothetical protein	q1	q2	OK	41.3253	32.4296	-0.349717		0.349714	0.589916	0.555247	0.824069	no
XLOC_000728	XLOC_000728	CNBG_3844	conserved hypothetical protein	q1	q2	OK	107.146	84.1473	-0.348595		0.348589	0.693227	0.488167	0.791782	no
XLOC_004517	XLOC_004517	CNBG_2048	oxidoreductase	q1	q2	OK	88.0783	69.1762	-0.348512		0.348511	0.675799	0.499168	0.800587	no
XLOC_004743	XLOC_004743	CNBG_2520	conserved hypothetical protein	q1	q2	OK	31.2262	24.5282	-0.348312		0.348316	0.678716	0.497318	0.799695	no
XLOC_000973	XLOC_000973	CNBG_4335	conserved hypothetical protein	q1	q2	OK	42.2174	33.1713	-0.347903		0.347902	0.609006	0.54252	0.818731	no
XLOC_002077	XLOC_002077	CNBG_5441	conserved hypothetical protein	q1	q2	OK	28.1654	22.1343	-0.347636		0.34764	0.632433	0.527104	0.812492	no
XLOC_005364	XLOC_005364	CNBG_2942	TPR domain-containing protein	q1	q2	OK	27.0149	21.2391	-0.347033		0.347033	0.638578	0.523098	0.810924	no
XLOC_004849	XLOC_004849	CNBG_2710	ATP-dependent RNA helicase	q1	q2	OK	165.939	130.57	-0.345823		0.34583	0.690768	0.489711	0.792365	no
XLOC_001141	XLOC_001141	CNBG_4705	conserved hypothetical protein	q1	q2	OK	42.1475	33.1767	-0.34528		0.345277	0.567737	0.570213	0.833668	no
XLOC_005512	XLOC_005512	CNBG_3222	tRNA (adenine-N(1)-)-methyltransferase non-catalytic subunit TRM6	q1	q2	OK	67.1405	52.8523	-0.345218		0.345217	0.689741	0.490357	0.792836	no
XLOC_000151	XLOC_000151	CNBG_0302	acetolactate synthase	q1	q2	OK	98.9413	77.8864	-0.345201		0.345201	0.695369	0.486824	0.791303	no
XLOC_006198	XLOC_006198	CNBG_4160	molecular chaperone	q1	q2	OK	148.936	117.258	-0.344999		0.345006	0.657075	0.511133	0.807314	no
XLOC_005838	XLOC_005838	CNBG_3455	conserved hypothetical protein	q1	q2	OK	287.132	226.157	-0.344393		0.344389	0.630109	0.528623	0.812545	no
XLOC_002516	XLOC_002516	CNBG_0605	conserved hypothetical protein	q1	q2	OK	408.749	322.645	-0.341264		0.341268	0.653697	0.513307	0.807703	no
XLOC_000405	XLOC_000405	CNBG_0281	oligoribonuclease	q1	q2	OK	147.778	116.744	-0.340083		0.340083	0.658386	0.51029	0.806649	no
XLOC_002011	XLOC_002011	CNBG_5535	RAD17 isoform 4	q1	q2	OK	43.5665	34.4238	-0.339814		0.339813	0.572115	0.567244	0.832605	no
XLOC_005628	XLOC_005628	CNBG_3452	priA protein	q1	q2	OK	767.489	606.727	-0.3391		0.339099	0.666748	0.504933	0.805027	no
XLOC_000347	XLOC_000347	CNBG_0165	ankyrin repeat protein	q1	q2	OK	73.3458	57.9919	-0.338862		0.338863	0.609756	0.542023	0.818731	no
XLOC_006191	XLOC_006191	CNBG_4151	rRNA primary transcript binding protein	q1	q2	OK	62.3374	49.2928	-0.338721		0.338721	0.63338	0.526486	0.812492	no
XLOC_004327	XLOC_004327	CNBG_2148	conserved hypothetical protein	q1	q2	OK	12.9964	10.2886	-0.337064		0.337065	0.528019	0.597486	0.850999	no
XLOC_004471	XLOC_004471	CNBG_2415	conserved hypothetical protein	q1	q2	OK	1.17282	0.928465	-0.337064		0.337062	0.458352	0.6467	0.87248	no
XLOC_002497	XLOC_002497	CNBG_0567	prefoldin subunit	q1	q2	OK	154.037	121.96	-0.336862		0.336869	0.663172	0.50722	0.805626	no
XLOC_001636	XLOC_001636	CNBG_5005	protein kinase	q1	q2	OK	13.0021	10.2982	-0.336344		0.336352	0.57225	0.567153	0.832605	no
XLOC_005861	XLOC_005861	CNBG_3494	CDP-diacylglycerol-glycerol-3-phosphate 3-phosphatidyltransferase	q1	q2	OK	28.8146	22.8298	-0.335877		0.335882	0.619443	0.535625	0.816356	no
XLOC_003723	XLOC_003723	CNBG_1387	sulfite transporter	q1	q2	OK	82.0816	65.0607	-0.335272		0.335273	0.665654	0.505632	0.805102	no
XLOC_004593	XLOC_004593	CNBG_2198	cytoplasm protein	q1	q2	OK	151.086	119.782	-0.334956		0.334959	0.663723	0.506868	0.805616	no
XLOC_002748	XLOC_002748	CNBG_1056	conserved hypothetical protein	q1	q2	OK	46.8559	37.1566	-0.334613		0.334612	0.65823	0.510391	0.806649	no
XLOC_004972	XLOC_004972	CNBG_2513	conserved hypothetical protein	q1	q2	OK	143.071	113.47	-0.334419		0.33442	0.664061	0.506651	0.805586	no
XLOC_006182	XLOC_006182	CNBG_4136	copper chaperone	q1	q2	OK	1000.55	793.592	-0.334319		0.334324	0.667927	0.50418	0.804257	no
XLOC_005575	XLOC_005575	CNBG_3344	pyruvate kinase	q1	q2	OK	1262.5	1001.62	-0.333953		0.333948	0.488945	0.624881	0.864052	no
XLOC_001602	XLOC_001602	CNBG_5156	nucleolus protein	q1	q2	OK	32.8449	26.0616	-0.333749		0.333744	0.631157	0.527938	0.812545	no
XLOC_002221	XLOC_002221	CNBG_5742	conserved hypothetical protein	q1	q2	OK	3.59417	2.85323	-0.333062		0.333063	0.506017	0.612845	0.858366	no
XLOC_003808	XLOC_003808	CNBG_1552	sphingosine hydroxylase	q1	q2	OK	69.764	55.4021	-0.33254		0.332542	0.627842	0.530108	0.81386	no
XLOC_006124	XLOC_006124	CNBG_4015	DEAH box polypeptide 38	q1	q2	OK	34.374	27.3	-0.332416		0.332417	0.668861	0.503584	0.803734	no
XLOC_005095	XLOC_005095	CNBG_2783	YEATS domain-containing protein	q1	q2	OK	68.7843	54.6345	-0.332267		0.332267	0.646078	0.518229	0.809886	no
XLOC_004158	XLOC_004158	CNBG_1817	conserved hypothetical protein	q1	q2	OK	192.685	153.05	-0.33224		0.332241	0.662003	0.507969	0.805741	no
XLOC_001344	XLOC_001344	CNBG_4845	conserved hypothetical protein	q1	q2	OK	348.066	276.56	-0.33177		0.331768	0.663279	0.507152	0.805626	no
XLOC_002267	XLOC_002267	CNBG_5692	mannitol dehydrogenase	q1	q2	OK	3.24118	2.57737	-0.330615		0.330619	0.512924	0.608005	0.856421	no
XLOC_001620	XLOC_001620	CNBG_4975	ribonuclease H	q1	q2	OK	61.8943	49.222	-0.330502		0.330503	0.6624	0.507715	0.805741	no
XLOC_004077	XLOC_004077	CNBG_1632	ATP synthase beta subunit	q1	q2	OK	3987.37	3172.5	-0.32982		0.329817	0.389237	0.6971	0.899558	no
XLOC_000516	XLOC_000516	CNBG_0491	conserved hypothetical protein	q1	q2	OK	198.058	157.591	-0.329738		0.329738	0.619525	0.535571	0.816356	no
XLOC_004256	XLOC_004256	CNBG_1996	allantoate transporter	q1	q2	OK	6.61448	5.26301	-0.329738		0.32974	0.530164	0.595999	0.850724	no
XLOC_004680	XLOC_004680	CNBG_2388	conserved hypothetical protein	q1	q2	OK	8.66667	6.89728	-0.329451		0.32945	0.518675	0.603987	0.854853	no
XLOC_003491	XLOC_003491	CNBG_1424	conserved hypothetical protein	q1	q2	OK	13.1097	10.4361	-0.329046		0.329052	0.540938	0.58855	0.845793	no
XLOC_004213	XLOC_004213	CNBG_1916	conserved hypothetical protein	q1	q2	OK	399.865	318.352	-0.328891		0.32889	0.661453	0.508322	0.805741	no
XLOC_003695	XLOC_003695	CNBG_1331	conserved hypothetical protein	q1	q2	OK	60.6057	48.2775	-0.328103		0.328103	0.596552	0.550807	0.821953	no
XLOC_003471	XLOC_003471	CNBG_1385	conserved hypothetical protein	q1	q2	OK	75.071	59.8056	-0.327976		0.327975	0.614295	0.539021	0.816995	no
XLOC_000291	XLOC_000291	CNBG_0054	conserved hypothetical protein	q1	q2	OK	243.889	194.304	-0.327907		0.327909	0.661824	0.508084	0.805741	no
XLOC_002257	XLOC_002257	CNBG_5672	conserved hypothetical protein	q1	q2	OK	53.2389	42.4189	-0.327774		0.327774	0.58346	0.559584	0.827654	no
XLOC_001161	XLOC_001161	CNBG_4502	nuclear cap binding protein	q1	q2	OK	195.301	155.87	-0.325361		0.325356	0.648058	0.516947	0.809886	no
XLOC_004267	XLOC_004267	CNBG_2022	conserved hypothetical protein	q1	q2	OK	17.4575	13.9372	-0.3249		0.324906	0.599207	0.549035	0.821263	no
XLOC_000951	XLOC_000951	CNBG_4287	conserved hypothetical protein	q1	q2	OK	59.4011	47.4299	-0.324693		0.324693	0.575304	0.565086	0.831412	no
XLOC_001753	XLOC_001753	CNBG_5232	siderochrome-iron transporter	q1	q2	OK	1.01544	0.810821	-0.32465		0.32465	0.475359	0.634531	0.867634	no
XLOC_006189	XLOC_006189	CNBG_4147	phosphoacetylglucosamine mutase	q1	q2	OK	124.632	99.5203	-0.324617		0.324612	0.653945	0.513147	0.807703	no
XLOC_000754	XLOC_000754	CNBG_3887	RNA splicing factor PRP9	q1	q2	OK	123.423	98.5555	-0.324603		0.324603	0.655341	0.512248	0.807314	no
XLOC_000592	XLOC_000592	CNBG_3811	polyadenylation factor subunit 2	q1	q2	OK	40.84	32.6404	-0.323323		0.323324	0.637163	0.524019	0.811375	no
XLOC_005180	XLOC_005180	CNBG_2939	predicted protein	q1	q2	OK	0.877216	0.701158	-0.323192		0.323193	0.447327	0.654639	0.87686	no
XLOC_000266	XLOC_000266	CNBG_0540	sorcin	q1	q2	OK	54.1026	43.2615	-0.322615		0.322614	0.599129	0.549087	0.821263	no
XLOC_003202	XLOC_003202	CNBG_6124	conserved hypothetical protein	q1	q2	OK	91.2956	73.0755	-0.321158		0.321158	0.536891	0.591343	0.847152	no
XLOC_005769	XLOC_005769	CNBG_3316	tRNA guanylyltransferase	q1	q2	OK	109.083	87.3423	-0.320669		0.320674	0.627055	0.530623	0.814053	no
XLOC_005814	XLOC_005814	CNBG_3405	UTP-glucose-1-phosphate uridylyltransferase	q1	q2	OK	1283.51	1027.76	-0.320599		0.320591	0.47241	0.636634	0.868574	no
XLOC_002423	XLOC_002423	CNBG_5821	nucleus protein	q1	q2	OK	52.3442	41.9164	-0.320514		0.320515	0.646264	0.518109	0.809886	no
XLOC_001618	XLOC_001618	CNBG_4971	arginine metabolism transcriptional control protein	q1	q2	OK	80.232	64.2664	-0.320114		0.320113	0.630451	0.528399	0.812545	no
XLOC_004938	XLOC_004938	CNBG_2894	predicted protein	q1	q2	OK	2.86047	2.29206	-0.319603		0.319607	0.483188	0.628962	0.865054	no
XLOC_000344	XLOC_000344	CNBG_0156	conserved hypothetical protein	q1	q2	OK	13.5497	10.8666	-0.318359		0.31836	0.498405	0.618199	0.860769	no
XLOC_003645	XLOC_003645	CNBG_1236	ubiquitin-protein ligase	q1	q2	OK	94.8703	76.1007	-0.318047		0.318047	0.632269	0.527211	0.812492	no
XLOC_000862	XLOC_000862	CNBG_4371	conserved hypothetical protein	q1	q2	OK	3.47663	2.78897	-0.317955		0.317957	0.443931	0.657093	0.878277	no
XLOC_001520	XLOC_001520	CNBG_4992	ribosomal protein S12	q1	q2	OK	183.667	147.385	-0.317501		0.317503	0.612805	0.540006	0.817284	no
XLOC_005798	XLOC_005798	CNBG_3372	conserved hypothetical protein	q1	q2	OK	161.746	129.804	-0.317402		0.317395	0.640411	0.521905	0.810924	no
XLOC_000124	XLOC_000124	CNBG_0238	conserved hypothetical protein	q1	q2	OK	72.7538	58.3869	-0.317376		0.317378	0.622156	0.53384	0.816356	no
XLOC_000786	XLOC_000786	CNBG_3946	mitochondrial carrier protein	q1	q2	OK	55.8744	44.8443	-0.317261		0.317263	0.636202	0.524645	0.811734	no
XLOC_006195	XLOC_006195	CNBG_4157	conserved hypothetical protein	q1	q2	OK	208.083	167.029	-0.317058		0.31706	0.578264	0.563086	0.830742	no
XLOC_005426	XLOC_005426	CNBG_3060	grpE protein	q1	q2	OK	132.882	106.668	-0.317015		0.317018	0.627305	0.530459	0.814003	no
XLOC_003513	XLOC_003513	CNBG_1475	arginine N-methyltransferase 2	q1	q2	OK	61.9422	49.7236	-0.316993		0.316992	0.608139	0.543095	0.818731	no
XLOC_001597	XLOC_001597	CNBG_5147	conserved hypothetical protein	q1	q2	OK	18.1942	14.6053	-0.316988		0.316987	0.539954	0.589229	0.846461	no
XLOC_005703	XLOC_005703	CNBG_3596	conserved hypothetical protein	q1	q2	OK	144.466	115.991	-0.316712		0.316717	0.600656	0.548069	0.821025	no
XLOC_005018	XLOC_005018	CNBG_2610	30S ribosomal protein S18	q1	q2	OK	206.334	165.668	-0.316689		0.316687	0.614054	0.53918	0.817035	no
XLOC_005965	XLOC_005965	CNBG_3718	predicted protein	q1	q2	OK	203.823	163.652	-0.316689		0.316686	0.598638	0.549414	0.821263	no
XLOC_003083	XLOC_003083	CNBG_5945	conserved hypothetical protein	q1	q2	OK	102.257	82.1196	-0.316395		0.316401	0.5065	0.612505	0.858366	no
XLOC_003137	XLOC_003137	CNBG_6068	conserved hypothetical protein	q1	q2	OK	133.812	107.494	-0.315941		0.315951	0.616046	0.537864	0.816536	no
XLOC_005387	XLOC_005387	CNBG_2986	conserved hypothetical protein	q1	q2	OK	389.846	313.502	-0.314428		0.31443	0.621467	0.534292	0.816356	no
XLOC_004846	XLOC_004846	CNBG_2704	conserved hypothetical protein	q1	q2	OK	11.7434	9.44829	-0.313731		0.313725	0.553055	0.580226	0.841069	no
XLOC_003856	XLOC_003856	CNBG_1652	cleavage and polyadenylation specific protein	q1	q2	OK	35.8749	28.8711	-0.313349		0.313349	0.632185	0.527266	0.812492	no
XLOC_004563	XLOC_004563	CNBG_2130	conserved hypothetical protein	q1	q2	OK	82.262	66.2309	-0.312721		0.312722	0.63042	0.52842	0.812545	no
XLOC_004888	XLOC_004888	CNBG_2786	conserved hypothetical protein	q1	q2	OK	35.6217	28.6826	-0.312584		0.312581	0.615703	0.538091	0.816536	no
XLOC_002387	XLOC_002387	CNBG_5756	conserved hypothetical protein	q1	q2	OK	73.6892	59.3741	-0.311619		0.311619	0.608651	0.542756	0.818731	no
XLOC_003095	XLOC_003095	CNBG_5972	ribose-5-phosphate isomerase	q1	q2	OK	324.532	261.507	-0.31151		0.311511	0.624732	0.532147	0.815378	no
XLOC_005731	XLOC_005731	-	#N/A	q1	q2	OK	41143	33153.7	-0.311477		0.311477	0.499817	0.617204	0.860769	no
XLOC_003822	XLOC_003822	CNBG_1586	glutamate-tRNA ligase	q1	q2	OK	141.692	114.293	-0.310023		0.310021	0.609872	0.541947	0.818731	no
XLOC_006005	XLOC_006005	CNBG_4048	uracil phosphoribosyltransferase 1	q1	q2	OK	385.176	310.743	-0.309795		0.309796	0.62476	0.532129	0.815378	no
XLOC_000834	XLOC_000834	CNBG_4319	cytochrome B5	q1	q2	OK	385.373	310.904	-0.309787		0.309786	0.617854	0.536672	0.816438	no
XLOC_005666	XLOC_005666	CNBG_3530	cytidine deaminase	q1	q2	OK	496.646	400.876	-0.309061		0.309062	0.619916	0.535313	0.816356	no
XLOC_004350	XLOC_004350	CNBG_2188	predicted protein	q1	q2	OK	6.09742	4.92248	-0.308815		0.308814	0.461133	0.644703	0.871902	no
XLOC_002758	XLOC_002758	CNBG_1076	u3 small nucleolar ribonucleoprotein imp3	q1	q2	OK	211.272	170.568	-0.308759		0.308755	0.604375	0.545594	0.820051	no
XLOC_000112	XLOC_000112	CNBG_0212	ribonuclease H	q1	q2	OK	33.1116	26.7537	-0.307597		0.307598	0.534224	0.593186	0.848373	no
XLOC_005987	XLOC_005987	CNBG_4016	conserved hypothetical protein	q1	q2	OK	51.9138	41.9493	-0.30747		0.307471	0.568475	0.569712	0.833653	no
XLOC_001125	XLOC_001125	CNBG_4673	eukaryotic translation initiation factor 2B subunit 2	q1	q2	OK	56.6393	45.7829	-0.306996		0.306995	0.59627	0.550995	0.822024	no
XLOC_004331	XLOC_004331	CNBG_2153	conserved hypothetical protein	q1	q2	OK	158.527	128.156	-0.306828		0.306828	0.606903	0.543915	0.818769	no
XLOC_004461	XLOC_004461	CNBG_2394	cell cycle switch protein CCS52A	q1	q2	OK	62.0715	50.1797	-0.306826		0.306827	0.616337	0.537672	0.816536	no
XLOC_000379	XLOC_000379	CNBG_0236	conserved hypothetical protein	q1	q2	OK	569.91	461.059	-0.305783		0.305783	1.0954	0.273342	0.618885	no
XLOC_002429	XLOC_002429	CNBG_5837	conserved hypothetical protein	q1	q2	OK	1337.94	1082.5	-0.305647		0.305646	0.593155	0.553077	0.82308	no
XLOC_000753	XLOC_000753	CNBG_3886	conserved hypothetical protein	q1	q2	OK	58.9531	47.7022	-0.305511		0.305512	0.559441	0.575861	0.83769	no
XLOC_003713	XLOC_003713	CNBG_1363	conserved hypothetical protein	q1	q2	OK	207.447	167.989	-0.30438		0.304376	0.609407	0.542255	0.818731	no
XLOC_005760	XLOC_005760	CNBG_3703	phosphopyruvate hydratase	q1	q2	OK	3875.36	3140.51	-0.303332		0.303331	0.38393	0.70103	0.900251	no
XLOC_000537	XLOC_000537	CNBG_0535	conserved hypothetical protein	q1	q2	OK	109.04	88.4128	-0.30253		0.30253	0.504863	0.613655	0.858648	no
XLOC_005261	XLOC_005261	CNBG_3113	cytoplasm protein	q1	q2	OK	70.4105	57.093	-0.302476		0.302477	0.581399	0.560972	0.828764	no
XLOC_004075	XLOC_004075	CNBG_1624	conserved hypothetical protein	q1	q2	OK	231.156	187.445	-0.302397		0.302399	0.608568	0.542811	0.818731	no
XLOC_004472	XLOC_004472	CNBG_2416	sulfite reductase	q1	q2	OK	254.345	206.316	-0.30193		0.301931	0.513261	0.607769	0.856421	no
XLOC_005358	XLOC_005358	CNBG_3313	conserved hypothetical protein	q1	q2	OK	205.822	167.035	-0.30125		0.301247	0.608184	0.543065	0.818731	no
XLOC_005686	XLOC_005686	CNBG_3568	histone H1	q1	q2	OK	658.144	534.126	-0.301223		0.301223	0.600803	0.547971	0.821025	no
XLOC_002801	XLOC_002801	CNBG_0627	conserved hypothetical protein	q1	q2	OK	71.0285	57.7486	-0.298611		0.298612	0.587119	0.557124	0.825451	no
XLOC_000569	XLOC_000569	CNBG_3770	conserved hypothetical protein	q1	q2	OK	171.879	139.75	-0.298545		0.298545	0.537949	0.590612	0.846966	no
XLOC_004788	XLOC_004788	CNBG_2605	DNA helicase	q1	q2	OK	40.3771	32.8656	-0.296958		0.296959	0.574792	0.565432	0.831412	no
XLOC_006230	XLOC_006230	CNBG_4218	conserved hypothetical protein	q1	q2	OK	75.8323	61.734	-0.296746		0.296747	0.574707	0.565489	0.831412	no
XLOC_002532	XLOC_002532	CNBG_0635	conserved hypothetical protein	q1	q2	OK	66.0523	53.7985	-0.296042		0.296043	0.563338	0.573205	0.835902	no
XLOC_000863	XLOC_000863	CNBG_4373	conserved hypothetical protein	q1	q2	OK	117.844	96.0157	-0.295534		0.295536	0.584631	0.558796	0.826884	no
XLOC_006166	XLOC_006166	CNBG_4105	conserved hypothetical protein	q1	q2	OK	160.08	130.52	-0.294521		0.294522	0.590637	0.554764	0.823759	no
XLOC_004912	XLOC_004912	CNBG_2840	transcription initiation protein spt4	q1	q2	OK	272.709	222.375	-0.294368		0.294368	0.532125	0.594639	0.849406	no
XLOC_002551	XLOC_002551	CNBG_0681	eukaryotic translation initiation factor 3 subunit 11	q1	q2	OK	305.391	249.269	-0.292953		0.292954	0.591437	0.554228	0.823671	no
XLOC_000206	XLOC_000206	CNBG_0418	U1 snRNP 70K protein	q1	q2	OK	105.492	86.1125	-0.292845		0.292839	0.587807	0.556662	0.825451	no
XLOC_000193	XLOC_000193	CNBG_0393	purine-nucleoside phosphorylase	q1	q2	OK	256.584	209.46	-0.292757		0.292756	0.590687	0.55473	0.823759	no
XLOC_003211	XLOC_003211	CNBG_6095	cysteine-tRNA ligase	q1	q2	OK	73.1894	59.7892	-0.29175		0.29175	0.588987	0.55587	0.824678	no
XLOC_005640	XLOC_005640	CNBG_3476	conserved hypothetical protein	q1	q2	OK	43.8582	35.8389	-0.291319		0.29132	0.555312	0.578681	0.840154	no
XLOC_005980	XLOC_005980	CNBG_3998	nucleoside-diphosphate kinase	q1	q2	OK	2161.49	1766.52	-0.291112		0.291116	0.508781	0.610906	0.857573	no
XLOC_005636	XLOC_005636	CNBG_3467	predicted protein	q1	q2	OK	283.616	231.822	-0.290923		0.290921	0.535892	0.592033	0.847493	no
XLOC_003458	XLOC_003458	CNBG_1364	4-amino-4-deoxychorismate synthase	q1	q2	OK	40.73	33.3156	-0.289895		0.289894	0.57663	0.564189	0.831163	no
XLOC_001361	XLOC_001361	CNBG_4883	conserved hypothetical protein	q1	q2	OK	7.28937	5.96344	-0.28965		0.289649	0.452785	0.650704	0.875065	no
XLOC_004924	XLOC_004924	CNBG_2865	lysine-tRNA ligase	q1	q2	OK	293.548	240.183	-0.289459		0.289462	0.529999	0.596113	0.850724	no
XLOC_001893	XLOC_001893	CNBG_5302	conserved hypothetical protein	q1	q2	OK	83.6466	68.4424	-0.289416		0.289417	0.557305	0.577319	0.838629	no
XLOC_002212	XLOC_002212	CNBG_5716	glycogenin glucosyltransferase	q1	q2	OK	229.039	187.485	-0.288822		0.288818	0.509459	0.61043	0.857294	no
XLOC_002044	XLOC_002044	CNBG_5598	protein arginine n-methyltransferase	q1	q2	OK	111.792	91.5717	-0.287839		0.287843	0.576077	0.564563	0.831163	no
XLOC_003421	XLOC_003421	CNBG_1287	transcription elongation factor SPT5	q1	q2	OK	85.782	70.3193	-0.286754		0.286754	0.564912	0.572134	0.835415	no
XLOC_002688	XLOC_002688	CNBG_0942	conserved hypothetical protein	q1	q2	OK	181.707	149.04	-0.285917		0.285914	0.576912	0.563999	0.831163	no
XLOC_005033	XLOC_005033	CNBG_2648	splicing factor	q1	q2	OK	216.524	177.62	-0.285732		0.285733	0.571437	0.567703	0.832883	no
XLOC_000752	XLOC_000752	CNBG_3884	BET1 protein	q1	q2	OK	237.719	195.021	-0.285623		0.285628	0.490977	0.623443	0.864049	no
XLOC_001203	XLOC_001203	CNBG_4569	conserved hypothetical protein	q1	q2	OK	47.5726	39.0333	-0.285426		0.285425	0.575186	0.565165	0.831412	no
XLOC_002104	XLOC_002104	CNBG_5498	structural molecule	q1	q2	OK	2868.85	2354.3	-0.285178		0.285174	0.459972	0.645536	0.872102	no
XLOC_002288	XLOC_002288	CNBG_5728	conserved hypothetical protein	q1	q2	OK	74.5167	61.1601	-0.284974		0.284973	0.573038	0.566619	0.832334	no
XLOC_001832	XLOC_001832	CNBG_5172	SWR1-complex protein 4	q1	q2	OK	76.1738	62.5232	-0.284902		0.284903	0.567953	0.570067	0.833668	no
XLOC_004073	XLOC_004073	CNBG_1622	conserved hypothetical protein	q1	q2	OK	120.159	98.6482	-0.284577		0.28458	0.538489	0.59024	0.846911	no
XLOC_004087	XLOC_004087	CNBG_1660	pre-mRNA splicing factor	q1	q2	OK	65.3857	53.6887	-0.284356		0.284357	0.546085	0.585008	0.844111	no
XLOC_002178	XLOC_002178	CNBG_5649	hydrogen-transporting ATPase	q1	q2	OK	321.843	264.288	-0.284245		0.284246	0.526478	0.598556	0.851512	no
XLOC_005605	XLOC_005605	CNBG_3408	conserved hypothetical protein	q1	q2	OK	44.8953	36.8683	-0.284184		0.284184	0.506371	0.612596	0.858366	no
XLOC_005100	XLOC_005100	CNBG_2793	predicted protein	q1	q2	OK	32.3311	26.557	-0.28383		0.28383	0.455075	0.649055	0.873906	no
XLOC_004873	XLOC_004873	CNBG_2755	conserved hypothetical protein	q1	q2	OK	66.592	54.7226	-0.283213		0.283212	0.533645	0.593587	0.848688	no
XLOC_001113	XLOC_001113	CNBG_4646	conserved hypothetical protein	q1	q2	OK	91.9219	75.5668	-0.282656		0.282656	0.559569	0.575774	0.83769	no
XLOC_006108	XLOC_006108	CNBG_3987	conserved hypothetical protein	q1	q2	OK	63.5849	52.2735	-0.282606		0.282604	0.4817	0.630019	0.865054	no
XLOC_005229	XLOC_005229	CNBG_3046	conserved hypothetical protein	q1	q2	OK	164.08	134.917	-0.282326		0.282327	0.543852	0.586543	0.844897	no
XLOC_004973	XLOC_004973	CNBG_2515	Prps1a protein	q1	q2	OK	68.6205	56.4376	-0.281984		0.281983	0.544921	0.585808	0.844208	no
XLOC_002069	XLOC_002069	CNBG_5428	serine/threonine protein phosphatase 5 phosphatase	q1	q2	OK	38.5706	31.7232	-0.281962		0.281963	0.554226	0.579424	0.840295	no
XLOC_000896	XLOC_000896	CNBG_4429	asparagine synthase	q1	q2	OK	176.094	144.834	-0.281949		0.281945	0.555098	0.578828	0.840154	no
XLOC_005011	XLOC_005011	CNBG_2598	small nuclear ribonucleoprotein	q1	q2	OK	172.267	141.763	-0.281167		0.281165	0.567665	0.570263	0.833668	no
XLOC_005948	XLOC_005948	CNBG_3680	conserved hypothetical protein	q1	q2	OK	53.9123	44.3748	-0.280873		0.280874	0.522314	0.601451	0.852625	no
XLOC_004221	XLOC_004221	CNBG_1930	CCR4-NOT transcription complex	q1	q2	OK	85.1611	70.1103	-0.280569		0.280568	0.566229	0.571238	0.8347	no
XLOC_003663	XLOC_003663	CNBG_1266	predicted protein	q1	q2	OK	2.0817	1.71395	-0.280435		0.280437	0.422605	0.672584	0.887294	no
XLOC_004487	XLOC_004487	CNBG_2443	conserved hypothetical protein	q1	q2	OK	815.237	671.413	-0.280019		0.280019	0.431321	0.666235	0.883398	no
XLOC_003644	XLOC_003644	CNBG_1235	pre-mRNA-splicing factor CLF1	q1	q2	OK	117.536	96.8443	-0.279366		0.279364	0.558597	0.576437	0.838331	no
XLOC_004841	XLOC_004841	CNBG_2695	aspartate kinase	q1	q2	OK	85.9154	70.7914	-0.279342		0.279343	0.562592	0.573713	0.83614	no
XLOC_005844	XLOC_005844	CNBG_3468	glycerol-3-phosphate dehydrogenase	q1	q2	OK	205.967	169.798	-0.27859		0.278594	0.514876	0.60664	0.856058	no
XLOC_002271	XLOC_002271	CNBG_5699	1,2-dihydroxy-3-keto-5-methylthiopentene dioxygenase	q1	q2	OK	139.925	115.356	-0.27855		0.278561	0.525058	0.599543	0.851881	no
XLOC_000568	XLOC_000568	CNBG_3768	conserved hypothetical protein	q1	q2	OK	24.3633	20.0902	-0.278221		0.278218	0.491627	0.622983	0.864049	no
XLOC_003467	XLOC_003467	CNBG_1379	membrane transporter	q1	q2	OK	6.20877	5.12648	-0.27634		0.276339	0.444893	0.656397	0.878217	no
XLOC_005318	XLOC_005318	CNBG_3233	ATP-dependent peptidase	q1	q2	OK	84.431	69.7168	-0.276265		0.276266	0.557363	0.57728	0.838629	no
XLOC_005348	XLOC_005348	CNBG_3292	conserved hypothetical protein	q1	q2	OK	18.747	15.4804	-0.276222		0.276217	0.474031	0.635478	0.867711	no
XLOC_004462	XLOC_004462	CNBG_2396	conserved hypothetical protein	q1	q2	OK	42.3457	34.9683	-0.276169		0.276168	0.55497	0.578915	0.840154	no
XLOC_003728	XLOC_003728	CNBG_1396	C-5 sterol desaturase	q1	q2	OK	573.48	473.704	-0.275757		0.275757	0.512884	0.608033	0.856421	no
XLOC_003099	XLOC_003099	CNBG_5981	conserved hypothetical protein	q1	q2	OK	74.2337	61.3428	-0.275181		0.27518	0.444807	0.656459	0.878217	no
XLOC_000314	XLOC_000314	CNBG_0092	valine-tRNA ligase	q1	q2	OK	115.132	95.1512	-0.274995		0.274995	0.526621	0.598457	0.851512	no
XLOC_004352	XLOC_004352	CNBG_2193	conserved hypothetical protein	q1	q2	OK	470.978	389.48	-0.274108		0.27411	0.551756	0.581115	0.841174	no
XLOC_000727	XLOC_000727	CNBG_3842	conserved hypothetical protein	q1	q2	OK	242.427	200.505	-0.273907		0.273912	0.551834	0.581062	0.841174	no
XLOC_005655	XLOC_005655	CNBG_3507	potassium transporter	q1	q2	OK	87.208	72.1294	-0.273873		0.273873	0.54496	0.585781	0.844208	no
XLOC_002614	XLOC_002614	CNBG_0806	chitin deacetylase	q1	q2	OK	593.76	491.113	-0.273825		0.273825	0.717691	0.472948	0.780898	no
XLOC_006104	XLOC_006104	CNBG_3978	tRNA binding protein	q1	q2	OK	58.9592	48.7762	-0.27354		0.27354	0.551268	0.58145	0.84142	no
XLOC_004452	XLOC_004452	CNBG_2375	predicted protein	q1	q2	OK	44.9571	37.2185	-0.272529		0.272529	0.489614	0.624407	0.864052	no
XLOC_003444	XLOC_003444	CNBG_1333	conserved hypothetical protein	q1	q2	OK	765.136	634.091	-0.271027		0.271026	0.523544	0.600596	0.85241	no
XLOC_003509	XLOC_003509	CNBG_1468	IMP dehydrogenase	q1	q2	OK	479.201	397.141	-0.270979		0.27098	0.469658	0.6386	0.869193	no
XLOC_002598	XLOC_002598	CNBG_0769	conserved hypothetical protein	q1	q2	OK	81.5802	67.6216	-0.270734		0.270735	0.546196	0.584931	0.844111	no
XLOC_000292	XLOC_000292	CNBG_0056	conserved hypothetical protein	q1	q2	OK	23.819	19.7518	-0.270125		0.270129	0.511306	0.609137	0.856451	no
XLOC_004119	XLOC_004119	CNBG_1735	ferrochelatase	q1	q2	OK	201.408	167.047	-0.26987		0.269867	0.542328	0.587593	0.845203	no
XLOC_005096	XLOC_005096	CNBG_2785	ubiquinone biosynthesis monooxygenase	q1	q2	OK	110.972	92.04	-0.269868		0.269863	0.542462	0.5875	0.845203	no
XLOC_001715	XLOC_001715	CNBG_5159	nuclear localization sequence binding protein	q1	q2	OK	44.9518	37.2897	-0.269603		0.269602	0.541663	0.588051	0.845665	no
XLOC_001030	XLOC_001030	CNBG_4472	conserved hypothetical protein	q1	q2	OK	67.3411	55.8748	-0.26929		0.26929	0.508125	0.611366	0.857761	no
XLOC_005904	XLOC_005904	CNBG_3593	conserved hypothetical protein	q1	q2	OK	16.8949	14.0215	-0.268943		0.268947	0.461156	0.644687	0.871902	no
XLOC_003323	XLOC_003323	CNBG_1089	C-8 sterol isomerase	q1	q2	OK	404.346	335.645	-0.268654		0.268654	0.538155	0.59047	0.846966	no
XLOC_003701	XLOC_003701	CNBG_1343	conserved hypothetical protein	q1	q2	OK	68.0026	56.4647	-0.268239		0.268241	0.518312	0.60424	0.855015	no
XLOC_004318	XLOC_004318	CNBG_2134	conserved hypothetical protein	q1	q2	OK	265.651	220.594	-0.268135		0.268139	0.830264	0.40639	0.73991	no
XLOC_002823	XLOC_002823	CNBG_0664	pre-mRNA-splicing factor CWC25	q1	q2	OK	76.4877	63.518	-0.268063		0.268062	0.533184	0.593906	0.848914	no
XLOC_000033	XLOC_000033	CNBG_0063	conserved hypothetical protein	q1	q2	OK	38.7698	32.2044	-0.267675		0.267675	0.438716	0.660867	0.880502	no
XLOC_002993	XLOC_002993	CNBG_1021	conserved hypothetical protein	q1	q2	OK	137.761	114.434	-0.267659		0.267652	0.535322	0.592427	0.847643	no
XLOC_003782	XLOC_003782	CNBG_1507	pyruvate dehydrogenase	q1	q2	OK	17.4124	14.4794	-0.266116		0.266113	0.423679	0.6718	0.886913	no
XLOC_002258	XLOC_002258	CNBG_5676	mitochondrial import receptor subunit tom22	q1	q2	OK	643.78	535.363	-0.26605		0.26605	0.537085	0.591209	0.847152	no
XLOC_003140	XLOC_003140	CNBG_6073	FK506-resistant calcineurin B regulatory subunit	q1	q2	OK	328.632	273.318	-0.265894		0.265892	0.501601	0.615948	0.860178	no
XLOC_005442	XLOC_005442	CNBG_3089	conserved hypothetical protein	q1	q2	OK	35.8429	29.8154	-0.265631		0.26563	0.518846	0.603868	0.854853	no
XLOC_001992	XLOC_001992	CNBG_5499	poly(A) binding protein	q1	q2	OK	428.67	356.837	-0.264603		0.264602	0.534162	0.59323	0.848373	no
XLOC_004656	XLOC_004656	CNBG_2333	elongation factor TU	q1	q2	OK	271.935	226.387	-0.26447		0.264471	0.51507	0.606504	0.856058	no
XLOC_005405	XLOC_005405	CNBG_3016	cytoplasm protein	q1	q2	OK	56.6839	47.1986	-0.264195		0.264195	0.528284	0.597303	0.850999	no
XLOC_001851	XLOC_001851	CNBG_5210	conserved hypothetical protein	q1	q2	OK	86.72	72.2276	-0.263814		0.263815	0.529637	0.596364	0.850886	no
XLOC_000700	XLOC_000700	CNBG_3785	conserved hypothetical protein	q1	q2	OK	77.223	64.3366	-0.263391		0.263391	0.499832	0.617194	0.860769	no
XLOC_005939	XLOC_005939	CNBG_3661	predicted protein	q1	q2	OK	101.126	84.3044	-0.26248		0.262474	0.470633	0.637903	0.868841	no
XLOC_004782	XLOC_004782	CNBG_2593	conserved hypothetical protein	q1	q2	OK	5.97958	4.98505	-0.262436		0.262436	0.437644	0.661644	0.880714	no
XLOC_005630	XLOC_005630	CNBG_3456	thioredoxin	q1	q2	OK	4512.19	3763.19	-0.26187		0.261872	0.713096	0.475787	0.783216	no
XLOC_001122	XLOC_001122	CNBG_4664	conserved hypothetical protein	q1	q2	OK	30.8703	25.7538	-0.261436		0.261434	0.450225	0.652548	0.87621	no
XLOC_003114	XLOC_003114	CNBG_6011	conserved hypothetical protein	q1	q2	OK	28.1043	23.4466	-0.261413		0.261412	0.491277	0.623231	0.864049	no
XLOC_004570	XLOC_004570	CNBG_2147	conserved hypothetical protein	q1	q2	OK	55.3669	46.191	-0.261412		0.261412	0.512724	0.608145	0.856421	no
XLOC_001914	XLOC_001914	CNBG_5341	mitochondrial inner membrane protease ATP23	q1	q2	OK	78.9372	65.8937	-0.260565		0.260565	0.474999	0.634787	0.867634	no
XLOC_002776	XLOC_002776	CNBG_0574	conserved hypothetical protein	q1	q2	OK	562.243	469.427	-0.260292		0.260293	0.524724	0.599775	0.852015	no
XLOC_001725	XLOC_001725	CNBG_5174	RNA polymerase II subunit 3	q1	q2	OK	133.968	111.878	-0.259967		0.259962	0.523032	0.600952	0.85241	no
XLOC_003427	XLOC_003427	CNBG_1300	conserved hypothetical protein	q1	q2	OK	1.77163	1.48043	-0.259062		0.259061	0.283922	0.77647	0.934328	no
XLOC_003804	XLOC_003804	CNBG_1543	conserved hypothetical protein	q1	q2	NOTEST	0.0806805	0.0674192	-0.259062		0.259061	0.126974	0.898961	1	no
XLOC_004024	XLOC_004024	CNBG_1989	predicted protein	q1	q2	NOTEST	0.293117	0.244938	-0.259062		0.25906	0.126974	0.898961	1	no
XLOC_004719	XLOC_004719	CNBG_2467	predicted protein	q1	q2	NOTEST	0.321092	0.268314	-0.259062		0.259064	0.126974	0.898961	1	no
XLOC_005016	XLOC_005016	CNBG_2606	conserved hypothetical protein	q1	q2	OK	3.76469	3.14589	-0.259062		0.259063	0.398308	0.690403	0.895885	no
XLOC_004829	XLOC_004829	CNBG_2677	predicted protein	q1	q2	OK	0.484083	0.404515	-0.259062		0.259061	0.311021	0.755785	0.927205	no
XLOC_004853	XLOC_004853	CNBG_2715	conserved hypothetical protein	q1	q2	OK	0.541799	0.452744	-0.259062		0.259062	0.311021	0.755785	0.927205	no
XLOC_005264	XLOC_005264	CNBG_3121	conserved hypothetical protein	q1	q2	OK	27.2167	22.7431	-0.259062		0.259063	0.48921	0.624693	0.864052	no
XLOC_005620	XLOC_005620	CNBG_3436	conserved hypothetical protein	q1	q2	OK	0.669236	0.559234	-0.259062		0.259063	0.347732	0.728042	0.914936	no
XLOC_005854	XLOC_005854	CNBG_3484	endopeptidase	q1	q2	OK	2.47073	2.06462	-0.259062		0.259061	0.396041	0.692075	0.896851	no
XLOC_000678	XLOC_000678	CNBG_3741	predicted protein	q1	q2	NOTEST	0.091126	0.0761478	-0.259062		0.25906	0.179568	0.857492	1	no
XLOC_000679	XLOC_000679	CNBG_3742	predicted protein	q1	q2	NOTEST	0.0811893	0.0678443	-0.259062		0.259062	0.126974	0.898961	1	no
XLOC_000562	XLOC_000562	CNBG_3758	conserved hypothetical protein	q1	q2	OK	0.91956	0.768413	-0.259062		0.259062	0.219925	0.82593	0.947619	no
XLOC_001281	XLOC_001281	CNBG_4730	conserved hypothetical protein	q1	q2	NOTEST	0.354762	0.296451	-0.259062		0.259058	0.179568	0.857492	1	no
XLOC_001808	XLOC_001808	CNBG_5335	conserved hypothetical protein	q1	q2	NOTEST	0.140266	0.117211	-0.259062		0.259057	0.179568	0.857492	1	no
XLOC_002329	XLOC_002329	CNBG_5909	conserved hypothetical protein	q1	q2	NOTEST	0.0648358	0.0541788	-0.259062		0.259062	0.126974	0.898961	1	no
XLOC_002381	XLOC_002381	CNBG_5928	conserved hypothetical protein	q1	q2	OK	0.57363	0.479343	-0.259062		0.259062	0.179568	0.857492	0.956742	no
XLOC_003306	XLOC_003306	CNBG_7000	NADH:ubiquinone oxidoreductase subunit 4	q1	q2	NOTEST	0.0924345	0.0772411	-0.259062		0.259063	0.179568	0.857492	1	no
XLOC_003311	XLOC_003311	CNBG_7006	cytochrome c oxidase subunit I	q1	q2	OK	0.555638	0.464309	-0.259062		0.25906	0.347732	0.728042	0.914936	no
XLOC_002608	XLOC_002608	CNBG_0791	conserved hypothetical protein	q1	q2	OK	467.694	390.893	-0.258793		0.258791	0.485613	0.627241	0.865054	no
XLOC_005066	XLOC_005066	CNBG_2728	autophagy protein	q1	q2	OK	118.147	98.791	-0.258136		0.258131	0.521168	0.60225	0.85292	no
XLOC_003038	XLOC_003038	CNBG_5960	guanine nucleotide exchange factor	q1	q2	OK	25.8126	21.5924	-0.257549		0.257552	0.516759	0.605324	0.855182	no
XLOC_003773	XLOC_003773	CNBG_1483	choline-phosphate cytidylyltransferase	q1	q2	OK	134.466	112.488	-0.257466		0.25747	0.515847	0.605961	0.855882	no
XLOC_000503	XLOC_000503	CNBG_0470	glutamine-tRNA ligase	q1	q2	OK	57.4191	48.0499	-0.256996		0.256997	0.518016	0.604447	0.855071	no
XLOC_006043	XLOC_006043	CNBG_4119	conserved hypothetical protein	q1	q2	OK	71.8809	60.1604	-0.256794		0.256794	0.511497	0.609003	0.856451	no
XLOC_006011	XLOC_006011	CNBG_4056	conserved hypothetical protein	q1	q2	OK	45.3972	37.9998	-0.256612		0.256611	0.501476	0.616036	0.860178	no
XLOC_004979	XLOC_004979	CNBG_2531	mitochondrial protein required for respiration	q1	q2	OK	40.7954	34.1519	-0.256441		0.256441	0.437019	0.662098	0.880714	no
XLOC_005873	XLOC_005873	CNBG_3524	conserved hypothetical protein	q1	q2	OK	15.0262	12.583	-0.256002		0.256004	0.430196	0.667053	0.883398	no
XLOC_004871	XLOC_004871	CNBG_2752	conserved hypothetical protein	q1	q2	OK	133.896	112.126	-0.255995		0.255992	0.488964	0.624867	0.864052	no
XLOC_003464	XLOC_003464	CNBG_1373	conserved hypothetical protein	q1	q2	OK	6.40358	5.36348	-0.255711		0.255709	0.426652	0.669633	0.885107	no
XLOC_004074	XLOC_004074	CNBG_1623	conserved hypothetical protein	q1	q2	OK	54.6141	45.7446	-0.255671		0.255672	0.482741	0.62928	0.865054	no
XLOC_000878	XLOC_000878	CNBG_4398	conserved hypothetical protein	q1	q2	OK	58.1175	48.7049	-0.254904		0.254906	0.504682	0.613782	0.858648	no
XLOC_004418	XLOC_004418	CNBG_2315	conserved hypothetical protein	q1	q2	OK	27.4794	23.0317	-0.254729		0.25473	0.443363	0.657503	0.878277	no
XLOC_004690	XLOC_004690	CNBG_2405	conserved hypothetical protein	q1	q2	OK	47.3352	39.6797	-0.254512		0.254512	0.492219	0.622565	0.864049	no
XLOC_000714	XLOC_000714	CNBG_3816	conserved hypothetical protein	q1	q2	OK	32.5873	27.3176	-0.254479		0.254479	0.462965	0.643389	0.871488	no
XLOC_001628	XLOC_001628	CNBG_4988	conserved hypothetical protein	q1	q2	OK	185.23	155.321	-0.254067		0.254065	0.461376	0.644529	0.871902	no
XLOC_004408	XLOC_004408	CNBG_2294	transcriptional repressor	q1	q2	OK	79.9126	67.0178	-0.253878		0.253879	0.493533	0.621636	0.863414	no
XLOC_005627	XLOC_005627	CNBG_3450	phosphoribosylglycinamide formyltransferase	q1	q2	OK	138.343	116.039	-0.253635		0.25364	0.502877	0.61505	0.859679	no
XLOC_001788	XLOC_001788	CNBG_5293	conserved hypothetical protein	q1	q2	OK	181.494	152.367	-0.252372		0.252371	0.477274	0.633167	0.867341	no
XLOC_002662	XLOC_002662	CNBG_0889	acyl carrier protein	q1	q2	OK	1984.39	1666.43	-0.251934		0.251935	0.484643	0.62793	0.865054	no
XLOC_001426	XLOC_001426	CNBG_4789	conserved hypothetical protein	q1	q2	OK	936.171	786.193	-0.251888		0.251889	0.504963	0.613585	0.858648	no
XLOC_005617	XLOC_005617	CNBG_3432	conserved hypothetical protein	q1	q2	OK	9838.06	8263.14	-0.251683		0.251684	0.292374	0.770001	0.931594	no
XLOC_005515	XLOC_005515	CNBG_3228	mitochondrial outer membrane translocase receptor TOM70	q1	q2	OK	162.231	136.351	-0.250727		0.250724	0.4942	0.621165	0.863149	no
XLOC_000750	XLOC_000750	CNBG_3881	conserved hypothetical protein	q1	q2	OK	33.5832	28.2292	-0.25055		0.250551	0.410981	0.681086	0.889964	no
XLOC_000479	XLOC_000479	CNBG_0420	ubiquinone biosynthesis methyltransferase	q1	q2	OK	179.227	150.705	-0.250063		0.250061	0.504125	0.614174	0.858648	no
XLOC_004921	XLOC_004921	CNBG_2860	conserved hypothetical protein	q1	q2	OK	25.9928	21.8633	-0.249601		0.249601	0.406621	0.684286	0.892262	no
XLOC_005320	XLOC_005320	CNBG_3238	exosome complex exonuclease rrp45	q1	q2	OK	44.5976	37.5242	-0.249146		0.249145	0.41615	0.677301	0.889089	no
XLOC_001957	XLOC_001957	CNBG_5429	brg1-associated factor b	q1	q2	OK	180.788	152.131	-0.248989		0.248985	0.498696	0.617994	0.860769	no
XLOC_004438	XLOC_004438	CNBG_2355	conserved hypothetical protein	q1	q2	OK	37.8565	31.8866	-0.247589		0.247591	0.489023	0.624825	0.864052	no
XLOC_002152	XLOC_002152	CNBG_5599	conserved hypothetical protein	q1	q2	OK	136.591	115.095	-0.247036		0.247037	0.483559	0.628699	0.865054	no
XLOC_003848	XLOC_003848	CNBG_1640	pyruvate carboxylase	q1	q2	OK	551.289	464.627	-0.246739		0.246736	0.360249	0.718661	0.910559	no
XLOC_003366	XLOC_003366	CNBG_1171	predicted protein	q1	q2	OK	19.0928	16.097	-0.246238		0.246237	0.403778	0.686376	0.893204	no
XLOC_005388	XLOC_005388	CNBG_2988	conserved hypothetical protein	q1	q2	OK	67.8618	57.2207	-0.246063		0.246063	0.484966	0.627701	0.865054	no
XLOC_003735	XLOC_003735	CNBG_1409	peptidyl-prolyl cis-trans isomerase-like 4	q1	q2	OK	46.9587	39.5975	-0.245982		0.245983	0.477749	0.632829	0.867291	no
XLOC_004171	XLOC_004171	CNBG_1843	ubiquitin-conjugating enzyme e	q1	q2	OK	1984.13	1673.88	-0.245314		0.24531	0.453588	0.650125	0.874477	no
XLOC_004943	XLOC_004943	CNBG_2908	conserved hypothetical protein	q1	q2	OK	120.446	101.615	-0.245284		0.245273	0.494226	0.621146	0.863149	no
XLOC_000954	XLOC_000954	CNBG_4297	conserved hypothetical protein	q1	q2	OK	175.022	147.708	-0.244789		0.244788	0.488725	0.625037	0.864058	no
XLOC_005247	XLOC_005247	CNBG_3084	mitochondrial ribosomal protein s19	q1	q2	OK	313.148	264.465	-0.243768		0.243768	0.416606	0.676967	0.889089	no
XLOC_003744	XLOC_003744	CNBG_1429	actin	q1	q2	OK	1779.7	1503.13	-0.243665		0.243664	0.338262	0.735166	0.91866	no
XLOC_001328	XLOC_001328	CNBG_4822	carbamoyl-phosphate synthase subunit arginine-specific large	q1	q2	OK	131.504	111.071	-0.243618		0.243624	0.454844	0.649222	0.873906	no
XLOC_001080	XLOC_001080	CNBG_4585	eukaryotic translation initiation factor 3 subunit 6	q1	q2	OK	154.299	130.354	-0.243285		0.243294	0.481543	0.630131	0.865054	no
XLOC_004247	XLOC_004247	CNBG_1977	conserved hypothetical protein	q1	q2	OK	103.123	87.1225	-0.243252		0.243249	0.490805	0.623564	0.864049	no
XLOC_004993	XLOC_004993	CNBG_2558	conserved hypothetical protein	q1	q2	OK	35.7894	30.2409	-0.243032		0.243031	0.427042	0.669349	0.884921	no
XLOC_001075	XLOC_001075	CNBG_4575	conserved hypothetical protein	q1	q2	OK	71.3098	60.2601	-0.242897		0.242897	0.481801	0.629948	0.865054	no
XLOC_001978	XLOC_001978	CNBG_5474	guanosine-diphosphatase	q1	q2	OK	662.064	559.522	-0.242776		0.242776	0.384099	0.700905	0.900251	no
XLOC_004923	XLOC_004923	CNBG_2863	RNA-binding protein	q1	q2	OK	35.3148	29.8701	-0.241574		0.241571	0.395539	0.692445	0.896851	no
XLOC_000636	XLOC_000636	CNBG_3907	conserved hypothetical protein	q1	q2	OK	65.3012	55.2673	-0.240683		0.240683	0.465003	0.641929	0.870959	no
XLOC_000515	XLOC_000515	CNBG_0489	ran-specific GTPase-activating protein	q1	q2	OK	559.932	473.924	-0.240597		0.240596	0.472219	0.636771	0.868574	no
XLOC_002095	XLOC_002095	CNBG_5477	conserved hypothetical protein	q1	q2	OK	217.343	183.963	-0.240559		0.240558	0.483732	0.628576	0.865054	no
XLOC_003459	XLOC_003459	CNBG_1366	conserved hypothetical protein	q1	q2	OK	102.754	86.9778	-0.240475		0.240475	0.473675	0.635731	0.867775	no
XLOC_001789	XLOC_001789	CNBG_5296	ubiquitin-conjugating enzyme E2 13	q1	q2	OK	402.429	340.681	-0.240316		0.240313	0.474465	0.635168	0.867634	no
XLOC_001130	XLOC_001130	CNBG_4683	cytoplasm protein	q1	q2	OK	74.2941	62.8952	-0.240298		0.240298	0.481715	0.630009	0.865054	no
XLOC_004607	XLOC_004607	CNBG_2223	conserved hypothetical protein	q1	q2	OK	63.3502	53.6386	-0.240079		0.240078	0.466759	0.640672	0.870714	no
XLOC_005323	XLOC_005323	CNBG_3246	integral membrane protein	q1	q2	OK	17.4937	14.8164	-0.239644		0.239641	0.395555	0.692433	0.896851	no
XLOC_003738	XLOC_003738	CNBG_1415	phosphoprotein phosphatase	q1	q2	OK	36.6959	31.1174	-0.237897		0.237897	0.455104	0.649035	0.873906	no
XLOC_002788	XLOC_002788	CNBG_0598	eukaryotic translation initiation factor 2 gamma	q1	q2	OK	310.576	263.509	-0.237094		0.237094	0.450648	0.652243	0.875991	no
XLOC_005242	XLOC_005242	CNBG_3070	mitochondrion protein	q1	q2	OK	317.438	269.373	-0.236871		0.23687	0.471494	0.637288	0.868748	no
XLOC_005921	XLOC_005921	CNBG_3628	diamine N-acetyltransferase	q1	q2	OK	275.459	233.864	-0.236167		0.236168	0.46543	0.641623	0.870959	no
XLOC_003719	XLOC_003719	CNBG_1378	conserved hypothetical protein	q1	q2	OK	204.383	173.523	-0.236147		0.236148	0.470611	0.637919	0.868841	no
XLOC_004624	XLOC_004624	CNBG_2265	conserved hypothetical protein	q1	q2	OK	46.3562	39.3577	-0.236116		0.236116	0.474411	0.635207	0.867634	no
XLOC_001524	XLOC_001524	CNBG_4999	conserved hypothetical protein	q1	q2	OK	97.9794	83.1959	-0.235967		0.235966	0.465843	0.641328	0.870959	no
XLOC_002477	XLOC_002477	CNBG_5836	integral membrane protein sed5	q1	q2	OK	162.661	138.16	-0.235527		0.235528	0.475215	0.634633	0.867634	no
XLOC_001136	XLOC_001136	CNBG_4697	RNA cap binding protein	q1	q2	OK	193.528	164.383	-0.235483		0.235481	0.430381	0.666918	0.883398	no
XLOC_005658	XLOC_005658	CNBG_3512	histidinol-phosphatase	q1	q2	OK	25.845	21.9605	-0.234976		0.234974	0.404029	0.686191	0.893204	no
XLOC_000614	XLOC_000614	CNBG_3856	vacuolar-sorting protein SNF7	q1	q2	OK	208.73	177.37	-0.234874		0.234876	0.469076	0.639015	0.869376	no
XLOC_001759	XLOC_001759	CNBG_5239	G-protein alpha subunit Gpa3	q1	q2	OK	79.2892	67.3789	-0.234828		0.234827	0.459352	0.645981	0.872396	no
XLOC_004071	XLOC_004071	CNBG_1619	basic amino acid transporter	q1	q2	OK	58.313	49.5771	-0.234144		0.234144	0.462704	0.643576	0.871551	no
XLOC_005322	XLOC_005322	CNBG_3241	DNAj protein	q1	q2	OK	48.4713	41.2163	-0.233916		0.233916	0.445546	0.655926	0.877907	no
XLOC_003746	XLOC_003746	CNBG_1432	isocitrate dehydrogenase	q1	q2	OK	577.795	491.645	-0.232942		0.232941	0.419485	0.674862	0.888762	no
XLOC_000789	XLOC_000789	CNBG_3952	conserved hypothetical protein	q1	q2	OK	68.6765	58.4518	-0.23257		0.232569	0.451583	0.65157	0.875467	no
XLOC_002461	XLOC_002461	CNBG_5809	conserved hypothetical protein	q1	q2	OK	24.9487	21.2383	-0.232295		0.232296	0.395039	0.692814	0.896851	no
XLOC_000143	XLOC_000143	CNBG_0283	conserved hypothetical protein	q1	q2	OK	87.2648	74.2872	-0.232287		0.232286	0.467485	0.640153	0.870714	no
XLOC_003679	XLOC_003679	CNBG_1298	conserved hypothetical protein	q1	q2	OK	31.4906	26.8243	-0.231383		0.231381	0.43584	0.662953	0.88134	no
XLOC_002596	XLOC_002596	CNBG_0766	conserved hypothetical protein	q1	q2	OK	67.1059	57.1961	-0.230521		0.230523	0.46303	0.643343	0.871488	no
XLOC_001698	XLOC_001698	CNBG_5129	zinc finger protein	q1	q2	OK	176.786	150.726	-0.230078		0.230076	0.415731	0.677607	0.889179	no
XLOC_000549	XLOC_000549	CNBG_3730	hypothetical protein	q1	q2	OK	56.0404	47.8037	-0.229345		0.229345	0.451776	0.65143	0.875467	no
XLOC_000396	XLOC_000396	CNBG_0266	chaperone activator	q1	q2	OK	251.881	214.886	-0.229171		0.229171	0.457723	0.647151	0.872567	no
XLOC_004590	XLOC_004590	CNBG_2192	conserved hypothetical protein	q1	q2	OK	54.8269	46.7805	-0.228977		0.228977	0.388583	0.697585	0.899558	no
XLOC_004535	XLOC_004535	CNBG_2079	mannitol-1-phosphate dehydrogenase	q1	q2	OK	148.317	126.708	-0.227174		0.227176	0.458641	0.646492	0.87246	no
XLOC_004820	XLOC_004820	CNBG_2660	conserved hypothetical protein	q1	q2	OK	33.1278	28.3082	-0.226821		0.226822	0.373429	0.708829	0.905718	no
XLOC_001268	XLOC_001268	CNBG_4700	conserved hypothetical protein	q1	q2	OK	212.964	182.068	-0.226134		0.226132	0.404741	0.685668	0.893204	no
XLOC_002893	XLOC_002893	CNBG_0802	DNA-dependent RNA polymerase II	q1	q2	OK	133.682	114.309	-0.225865		0.225866	0.428837	0.668042	0.88395	no
XLOC_006029	XLOC_006029	CNBG_4093	conserved hypothetical protein	q1	q2	OK	30.7976	26.339	-0.22562		0.225617	0.388295	0.697798	0.899558	no
XLOC_004514	XLOC_004514	CNBG_2044	conserved hypothetical protein	q1	q2	OK	27.3958	23.4315	-0.225509		0.225505	0.394044	0.693549	0.89698	no
XLOC_000957	XLOC_000957	CNBG_4303	conserved hypothetical protein	q1	q2	OK	50.1788	42.933	-0.224991		0.224991	0.383423	0.701406	0.900251	no
XLOC_002814	XLOC_002814	CNBG_0648	conserved hypothetical protein	q1	q2	OK	59.8436	51.2101	-0.224769		0.224769	0.365364	0.714839	0.908928	no
XLOC_002543	XLOC_002543	CNBG_0662	conserved hypothetical protein	q1	q2	OK	138.926	118.887	-0.224718		0.224726	0.44765	0.654406	0.87686	no
XLOC_004737	XLOC_004737	CNBG_2510	ATP-dependent RNA helicase MAK5	q1	q2	OK	20.2789	17.3597	-0.224234		0.224237	0.416713	0.676888	0.889089	no
XLOC_005222	XLOC_005222	CNBG_3029	mitochondrion protein	q1	q2	OK	142.313	121.832	-0.224178		0.224174	0.448854	0.653537	0.876471	no
XLOC_002504	XLOC_002504	CNBG_0582	conserved hypothetical protein	q1	q2	OK	37.1787	31.8284	-0.224162		0.224162	0.412513	0.679963	0.889768	no
XLOC_003250	XLOC_003250	CNBG_6170	conserved hypothetical protein	q1	q2	OK	69.1613	59.2197	-0.223889		0.223888	0.411608	0.680626	0.889768	no
XLOC_002589	XLOC_002589	CNBG_0752	cytoplasm protein	q1	q2	OK	354.258	303.434	-0.223415		0.223418	0.437175	0.661984	0.880714	no
XLOC_004049	XLOC_004049	CNBG_1582	TPR domain-containing protein	q1	q2	OK	54.2209	46.4593	-0.222882		0.222882	0.441712	0.658697	0.878737	no
XLOC_001235	XLOC_001235	CNBG_4636	conserved hypothetical protein	q1	q2	OK	369.035	316.215	-0.222851		0.222852	0.420708	0.673968	0.888036	no
XLOC_006081	XLOC_006081	CNBG_4202	glutathione peroxidase	q1	q2	OK	358.409	307.142	-0.222697		0.222701	0.447997	0.654156	0.87686	no
XLOC_001897	XLOC_001897	CNBG_5310	DNA-directed RNA polymerase II largest subunit	q1	q2	OK	95.5473	81.8906	-0.222516		0.222517	0.40597	0.684764	0.892505	no
XLOC_001675	XLOC_001675	CNBG_5080	conserved hypothetical protein	q1	q2	OK	60.3167	51.7202	-0.221829		0.22183	0.348291	0.727622	0.914936	no
XLOC_002500	XLOC_002500	CNBG_0572	homocitrate synthase	q1	q2	OK	424.081	363.807	-0.221163		0.221167	0.395784	0.692264	0.896851	no
XLOC_000598	XLOC_000598	CNBG_3824	conserved hypothetical protein	q1	q2	OK	179.022	153.638	-0.220599		0.220602	0.444055	0.657003	0.878277	no
XLOC_005763	XLOC_005763	CNBG_3708	RNA helicase	q1	q2	OK	41.171	35.3355	-0.220511		0.22051	0.435673	0.663074	0.88134	no
[truncated: 4,246 more rows]
